# Supplementary material for: Occurrence of health-compromising protozoan and helminth infections in tortoises kept as pet animals in Germany
Source: Parasit Vectors. 2018 Jun 18;11:352. doi: 10.1186/s13071-018-2936-z (PMC6006665; doi:10.1186/s13071-018-2936-z)
Supplement: Supplementary file 1 — Table S1. Data obtained from necropsies and faecal samples such as date of receive, post code and information collected from pet owners such as age, husbandry conditions, gender, length, weight, species and diagnosed parasites. (XLSX 394 kb) [file 13071_2018_2936_MOESM1_ESM.xlsx]

## Sheet: Tabelle1
date	post code	number of animals(1=alone, 2=Group)	husbandary conditons (Terrarium 1, free 2)	age	sex (m=1, female=0)	length	weight	privatee or vet	Sender nbr	Sample	tortoise species	T. hermanni	T. hercegoviensis	T. horsfieldii (4toe, Russe)	T. graeca	T. graeca nabeulensis	T. marginata	T. kleinmanni	Intestudo elongata	Malacochersus tornieri	Stigmochelys pardialis	Stahlenschildkröte (Astrochelys radiata)	C. sulcata (Spornschildkröte)	Köherschildkröte (Chelonoidis carbonaria)	Manouria impressa	Geochelone chilensis	Geochelone elegans (Indische Sternschildkröte)	Geochelone platynota (burmesische Sternschildkröte)	Cuora galbifrons (Hinterindische Scharnierschildkröte)	Aldabra-Riesenschildkröte (Aldabrachelys gigantea)	SpinnenSk (Pyxis arachnoides)	Kinixys belliana (Glattrandschildkröte)	Chersina angulata	Pyxis arachnoides	unbekannte Art	positiv	Negativ	Oxy pos	Oxyuriden	Balatidium-Zyste (apathogen)	Bal Zyste apathogen pos	Balatidium chelonarum	Balatidium chelonarum pos	Trichomonaden	Trichomonaden pos	Amöben-Zysten	Amöben-Zysten pos	Angusticaecum holopterum	Angusticaecum holopterum pos
2016-06-30	44894	2	*	*	*	*	*	private	1	faecal sample	T. hermanni	1	0	0	0	0	0	0	0	0	0	0	0	0	0	0	0	0	0	0	0	0	0	0	0	1	0	1	1	0	0	0	0	0	0	0	0	0	0
2016-07-28	30457	2	*	*	*	*	*	private	1	faecal sample	T. hermanni	1	0	0	0	0	0	0	0	0	0	0	0	0	0	0	0	0	0	0	0	0	0	0	0	0	1	0	0	0	0	0	0	0	0	0	0	0	0
2016-05-04	41569	*	*	3	*	*	*	private	2	faecal sample	T. hermanni	1	0	0	0	0	0	0	0	0	0	0	0	0	0	0	0	0	0	0	0	0	0	0	0	1	0	1	3	0	0	0	0	0	0	0	0	0	0
2016-06-14	41569	*	*	5	*	*	*	private	2	faecal sample	T. hermanni	1	0	0	0	0	0	0	0	0	0	0	0	0	0	0	0	0	0	0	0	0	0	0	0	0	1	0	0	0	0	0	0	0	0	0	0	0	0
2016-08-15	45529	2	*	*	*	*	*	private	3	faecal sample	T. marginata	0	0	0	0	0	1	0	0	0	0	0	0	0	0	0	0	0	0	0	0	0	0	0	0	1	0	1	2	0	0	0	0	0	0	0	0	0	0
2016-05-10	12559	*	*	2	*	*	*	private	4	faecal sample	Intestudo elongata	0	0	0	0	0	0	0	1	0	0	0	0	0	0	0	0	0	0	0	0	0	0	0	0	0	1	0	0	0	0	0	0	0	0	0	0	0	0
2016-05-10	12559	*	*	1	*	*	*	private	4	faecal sample	Intestudo elongata	0	0	0	0	0	0	0	1	0	0	0	0	0	0	0	0	0	0	0	0	0	0	0	0	0	1	0	0	0	0	0	0	0	0	0	0	0	0
2016-08-25	14532	*	*	*	1	*	*	private	5	faecal sample	unbekannte Art	0	0	0	0	0	0	0	0	0	0	0	0	0	0	0	0	0	0	0	0	0	0	0	1	1	0	1	2	0	0	0	0	0	0	0	0	0	0
2016-08-25	14532	*	*	*	1	*	*	private	5	faecal sample	unbekannte Art	0	0	0	0	0	0	0	0	0	0	0	0	0	0	0	0	0	0	0	0	0	0	0	1	1	0	1	3	0	0	0	0	0	0	0	0	0	0
2016-08-05	50735	*	*	*	*	12.8	0.2893	private	5	section	unbekannte Art	0	0	0	0	0	0	0	0	0	0	0	0	0	0	0	0	0	0	0	0	0	0	0	1	1	0	0	0	0	0	0	0	0	0	3	1	0	0
2016-08-16	37308	2	*	3	*	*	*	private	6	faecal sample	T. hermanni	1	0	0	0	0	0	0	0	0	0	0	0	0	0	0	0	0	0	0	0	0	0	0	0	0	1	0	0	0	0	0	0	0	0	0	0	0	0
2016-09-12	50374	2	*	adult	*	*	*	private	7	faecal sample	T. hermanni	1	0	0	0	0	0	0	0	0	0	0	0	0	0	0	0	0	0	0	0	0	0	0	0	1	0	1	2	0	0	0	0	0	0	0	0	0	0
2015-11-27	74336	1	2	10	*	15	0.8	private	8	faecal sample	T. hermanni	1	0	0	0	0	0	0	0	0	0	0	0	0	0	0	0	0	0	0	0	0	0	0	0	0	1	0	0	0	0	0	0	0	0	0	0	0	0
2016-11-08	74336	*	2	*	2	*	*	private	8	faecal sample	unbekannte Art	0	0	0	0	0	0	0	0	0	0	0	0	0	0	0	0	0	0	0	0	0	0	0	1	1	0	1	2	0	0	0	0	0	0	0	0	0	0
2016-09-27	39108	*	*	6.5	1	*	*	private	9	faecal sample	T. hermanni	1	0	0	0	0	0	0	0	0	0	0	0	0	0	0	0	0	0	0	0	0	0	0	0	1	0	1	1	0	0	0	0	0	0	0	0	0	0
2016-07-14	63584	2	*	*	*	*	*	private	9	faecal sample	T. hermanni	1	0	0	0	0	0	0	0	0	0	0	0	0	0	0	0	0	0	0	0	0	0	0	0	1	0	1	1	0	0	0	0	0	0	0	0	0	0
2016-09-05	94124	2	*	*	*	*	*	private	10	faecal sample	unbekannte Art	0	0	0	0	0	0	0	0	0	0	0	0	0	0	0	0	0	0	0	0	0	0	0	1	1	0	1	2	0	0	0	0	0	0	0	0	0	0
2016-09-28	30419	*	*	8	1	*	*	private	11	control after deworming	T. hermanni	1	0	0	0	0	0	0	0	0	0	0	0	0	0	0	0	0	0	0	0	0	0	0	0	0	1	0	0	0	0	0	0	0	0	0	0	0	0
2016-10-11	30419	*	*	8	1	*	0.634	private	11	faecal sample	T. hermanni	1	0	0	0	0	0	0	0	0	0	0	0	0	0	0	0	0	0	0	0	0	0	0	0	0	1	0	0	0	0	0	0	0	0	0	0	0	0
2016-08-18	89081	1	*	8	1	*	*	private	12	faecal sample	T. hermanni	1	0	0	0	0	0	0	0	0	0	0	0	0	0	0	0	0	0	0	0	0	0	0	0	1	0	1	2	0	0	0	0	0	0	0	0	0	0
2015-10-21	97318	*	*	30	1	*	0.98	private	13	faecal sample	T. hermanni	1	0	0	0	0	0	0	0	0	0	0	0	0	0	0	0	0	0	0	0	0	0	0	0	1	0	1	1	0	0	0	0	0	0	0	0	0	0
2016-04-29	97318	1	*	5	2	*	*	private	13	faecal sample	T. hermanni	1	0	0	0	0	0	0	0	0	0	0	0	0	0	0	0	0	0	0	0	0	0	0	0	1	0	1	2	0	0	0	0	0	0	0	0	0	0
2016-05-03	97318	*	*	30	2	*	*	private	13	faecal sample	T. horsfieldii	0	0	1	0	0	0	0	0	0	0	0	0	0	0	0	0	0	0	0	0	0	0	0	0	1	0	1	2	0	0	0	0	0	0	0	0	0	0
2016-05-19	97318	*	*	50	2	*	*	private	13	faecal sample	T. horsfieldii	0	0	1	0	0	0	0	0	0	0	0	0	0	0	0	0	0	0	0	0	0	0	0	0	0	1	0	0	0	0	0	0	0	0	0	0	0	0
2016-05-30	97318	*	*	*	1	*	*	private	13	faecal sample	T. hermanni	1	0	0	0	0	0	0	0	0	0	0	0	0	0	0	0	0	0	0	0	0	0	0	0	1	0	1	2	0	0	0	0	0	0	0	0	0	0
2016-06-06	97318	*	*	20	1	*	*	private	13	faecal sample	T. horsfieldii	0	0	1	0	0	0	0	0	0	0	0	0	0	0	0	0	0	0	0	0	0	0	0	0	1	0	1	1	0	0	0	0	0	0	0	0	0	0
2016-06-10	97318	*	*	4	2	*	*	private	13	faecal sample	T. hermanni	1	0	0	0	0	0	0	0	0	0	0	0	0	0	0	0	0	0	0	0	0	0	0	0	1	0	1	2	0	0	0	0	0	0	0	0	0	0
2016-06-10	97318	2	*	5	2	*	*	private	13	faecal sample	T. hermanni	1	0	0	0	0	0	0	0	0	0	0	0	0	0	0	0	0	0	0	0	0	0	0	0	0	1	0	0	0	0	0	0	0	0	0	0	0	0
2016-06-28	97318	*	*	10	2	*	*	private	13	faecal sample	T. marginata	0	0	0	0	0	1	0	0	0	0	0	0	0	0	0	0	0	0	0	0	0	0	0	0	1	0	1	3	0	0	0	0	0	0	0	0	0	0
2016-07-15	97318	1	*	10	1	*	*	private	13	faecal sample	T. hermanni	1	0	0	0	0	0	0	0	0	0	0	0	0	0	0	0	0	0	0	0	0	0	0	0	0	1	0	0	0	0	0	0	0	0	0	0	0	0
2016-07-18	97318	2	*	*	*	*	*	private	13	faecal sample	T. graeca	0	0	0	1	0	0	0	0	0	0	0	0	0	0	0	0	0	0	0	0	0	0	0	0	1	0	1	2	0	0	0	0	0	0	0	0	0	0
2016-07-18	97318	2	*	*	*	*	*	private	13	faecal sample	T. hermanni	1	0	0	0	0	0	0	0	0	0	0	0	0	0	0	0	0	0	0	0	0	0	0	0	1	0	1	2	0	0	0	0	0	0	0	0	0	0
2016-07-18	97318	2	*	*	*	*	*	private	13	faecal sample	T. hermanni	1	0	0	0	0	0	0	0	0	0	0	0	0	0	0	0	0	0	0	0	0	0	0	0	1	0	1	1	0	0	0	0	0	0	0	0	0	0
2016-07-18	97318	2	*	*	*	*	*	private	13	faecal sample	T. hermanni	1	0	0	0	0	0	0	0	0	0	0	0	0	0	0	0	0	0	0	0	0	0	0	0	1	0	1	1	0	0	0	0	0	0	0	0	0	0
2016-07-28	97318	2	*	*	*	*	*	private	13	faecal sample	unbekannte Art	0	0	0	0	0	0	0	0	0	0	0	0	0	0	0	0	0	0	0	0	0	0	0	1	1	0	1	2	0	0	0	0	0	0	0	0	0	0
2016-07-28	97318	1	*	*	*	*	*	private	13	faecal sample	T. graeca	0	0	0	1	0	0	0	0	0	0	0	0	0	0	0	0	0	0	0	0	0	0	0	0	0	1	0	0	0	0	0	0	0	0	0	0	0	0
2016-07-28	97318	2	*	*	*	*	*	private	13	faecal sample	T. hermanni	1	0	0	0	0	0	0	0	0	0	0	0	0	0	0	0	0	0	0	0	0	0	0	0	1	0	1	1	0	0	0	0	0	0	0	0	0	0
2016-07-28	97318	2	*	*	*	*	*	private	13	faecal sample	T. hermanni	1	0	0	0	0	0	0	0	0	0	0	0	0	0	0	0	0	0	0	0	0	0	0	0	1	0	1	2	0	0	0	0	0	0	0	0	0	0
2016-07-28	97318	2	*	*	*	*	*	private	13	faecal sample	T. hermanni	1	0	0	0	0	0	0	0	0	0	0	0	0	0	0	0	0	0	0	0	0	0	0	0	1	0	1	1	0	0	0	0	0	0	0	0	0	0
2016-08-01	97318	2	2	*	*	*	*	private	13	faecal sample	unbekannte Art	0	0	0	1	0	0	0	0	0	0	0	0	0	0	0	0	0	0	0	0	0	0	0	1	1	0	1	2	0	0	0	0	0	0	0	0	0	0
2016-08-01	97318	1	2	*	*	*	*	private	13	faecal sample	T. graeca	0	0	0	1	0	0	0	0	0	0	0	0	0	0	0	0	0	0	0	0	0	0	0	0	1	0	1	2	0	0	0	0	0	0	0	0	0	0
2016-08-01	97318	1	2	*	*	*	*	private	13	faecal sample	T. graeca	0	0	0	1	0	0	0	0	0	0	0	0	0	0	0	0	0	0	0	0	0	0	0	0	1	0	1	2	0	0	0	0	0	0	0	0	0	0
2016-08-02	97318	1	*	*	1	*	*	private	13	faecal sample	T. hermanni	1	0	0	0	0	0	0	0	0	0	0	0	0	0	0	0	0	0	0	0	0	0	0	0	0	1	0	0	0	0	0	0	0	0	0	0	0	0
2016-08-02	97318	*	*	*	1	*	*	private	13	faecal sample	T. marginata	0	0	0	0	0	1	0	0	0	0	0	0	0	0	0	0	0	0	0	0	0	0	0	0	1	0	1	3	0	0	0	0	0	0	0	0	0	0
2016-08-02	97318	2	*	*	*	*	*	private	13	faecal sample	T. hermanni	1	0	0	0	0	0	0	0	0	0	0	0	0	0	0	0	0	0	0	0	0	0	0	0	1	0	1	1	0	0	0	0	0	0	0	0	0	0
2016-08-02	97318	2	*	*	*	*	*	private	13	faecal sample	T. hermanni	1	0	0	0	0	0	0	0	0	0	0	0	0	0	0	0	0	0	0	0	0	0	0	0	1	0	0	0	0	0	0	0	0	0	0	0	0	0
2016-08-02	97318	2	*	*	*	*	*	private	13	faecal sample	T. hermanni	1	0	0	0	0	0	0	0	0	0	0	0	0	0	0	0	0	0	0	0	0	0	0	0	1	0	1	1	0	0	0	0	0	0	0	0	0	0
2016-08-22	97318	2	*	*	*	*	*	private	13	faecal sample	T. hermanni	1	0	0	0	0	0	0	0	0	0	0	0	0	0	0	0	0	0	0	0	0	0	0	0	0	1	0	0	0	0	0	0	0	0	0	0	0	0
2016-08-22	97318	*	*	*	2	*	*	private	13	faecal sample	T. hermanni	1	0	0	0	0	0	0	0	0	0	0	0	0	0	0	0	0	0	0	0	0	0	0	0	0	1	0	0	0	0	0	0	0	0	0	0	0	0
2016-08-22	97318	*	*	*	1	*	*	private	13	faecal sample	T. hermanni	1	0	0	0	0	0	0	0	0	0	0	0	0	0	0	0	0	0	0	0	0	0	0	0	0	1	0	0	0	0	0	0	0	0	0	0	0	0
2016-09-01	97318	2	*	4	2	*	*	private	13	faecal sample	T. hermanni	1	0	0	0	0	0	0	0	0	0	0	0	0	0	0	0	0	0	0	0	0	0	0	0	1	0	1	2	0	0	0	0	0	0	0	0	0	0
2016-01-20	56235	1	2	*	*	*	*	private	14	faecal sample	Geochelone elegans (Indische Sternschildkröte)	0	0	0	0	0	0	0	0	0	0	0	0	0	0	0	1	0	0	0	0	0	0	0	0	0	1	0	0	0	0	0	0	0	0	0	0	0	0
2016-03-16	56235	*	*	3	*	*	0.18	private	14	faecal sample	Kinixys belliana (Glattrandschildkröte)	0	0	0	0	0	0	0	0	0	0	0	0	0	0	0	0	0	0	0	0	1	0	0	0	0	1	0	0	0	0	0	0	0	0	0	0	0	0
2016-08-16	97199	1	*	16	1	*	*	private	15	faecal sample	T. hermanni	1	0	0	0	0	0	0	0	0	0	0	0	0	0	0	0	0	0	0	0	0	0	0	0	0	1	0	0	0	0	0	0	0	0	0	0	0	0
2016-08-25	89264	2	*	8	*	*	*	private	16	faecal sample	T. hermanni	1	0	0	0	0	0	0	0	0	0	0	0	0	0	0	0	0	0	0	0	0	0	0	0	1	0	1	2	0	0	0	0	0	0	0	0	0	0
2016-04-07	53881	2	*	*	*	*	*	private	17	faecal sample	T. hermanni	1	0	0	0	0	0	0	0	0	0	0	0	0	0	0	0	0	0	0	0	0	0	0	0	0	1	0	0	0	0	0	0	0	0	0	0	0	0
2016-09-21	53881	*	*	*	2	*	*	private	17	faecal sample	unbekannte Art	0	0	0	0	0	0	0	0	0	0	0	0	0	0	0	0	0	0	0	0	0	0	0	1	1	0	1	1	0	0	0	0	0	0	0	0	0	0
2016-09-22	53881	*	*	*	1	*	*	private	17	faecal sample	unbekannte Art	0	0	0	0	0	0	0	0	0	0	0	0	0	0	0	0	0	0	0	0	0	0	0	1	1	0	1	1	0	0	0	0	0	0	0	0	0	0
2016-09-22	53881	*	*	*	2	*	*	private	17	faecal sample	unbekannte Art	0	0	0	0	0	0	0	0	0	0	0	0	0	0	0	0	0	0	0	0	0	0	0	1	1	0	1	1	0	0	0	0	0	0	0	0	0	0
2016-05-23	82404	*	*	7	2	*	*	private	18	faecal sample	T. hermanni	1	0	0	0	0	0	0	0	0	0	0	0	0	0	0	0	0	0	0	0	0	0	0	0	0	1	0	0	0	0	0	0	0	0	0	0	0	0
2016-10-27	16348	*	*	*	2	*	*	private	19	faecal sample	T. marginata	0	0	0	0	0	1	0	0	0	0	0	0	0	0	0	0	0	0	0	0	0	0	0	0	0	1	0	0	0	0	0	0	0	0	0	0	0	0
2016-05-06	46499	*	*	3	*	*	*	private	20	faecal sample	T. marginata	0	0	0	0	0	1	0	0	0	0	0	0	0	0	0	0	0	0	0	0	0	0	0	0	1	0	1	2	0	0	0	0	0	0	0	0	0	0
2016-10-07	46499	*	*	4	1	*	*	private	20	faecal sample	unbekannte Art	0	0	0	0	0	0	0	0	0	0	0	0	0	0	0	0	0	0	0	0	0	0	0	1	1	0	1	2	0	0	0	0	0	0	0	0	0	0
2016-10-07	46499	*	*	4	1	*	*	private	20	faecal sample	unbekannte Art	0	0	0	0	0	0	0	0	0	0	0	0	0	0	0	0	0	0	0	0	0	0	0	1	1	0	1	1	0	0	0	0	0	0	0	0	0	0
2016-10-18	32832	*	2	*	*	*	*	private	21	faecal sample	unbekannte Art	0	0	0	0	0	0	0	0	0	0	0	0	0	0	0	0	0	0	0	0	0	0	0	1	0	1	0	0	0	0	0	0	0	0	0	0	0	0
2016-07-14	73495	*	*	5	2	*	*	private	22	faecal sample	T. hermanni	1	0	0	0	0	0	0	0	0	0	0	0	0	0	0	0	0	0	0	0	0	0	0	0	1	0	1	2	0	0	0	0	0	0	0	0	0	0
2016-07-14	73495	*	*	5	2	*	*	private	22	faecal sample	T. hermanni	1	0	0	0	0	0	0	0	0	0	0	0	0	0	0	0	0	0	0	0	0	0	0	0	1	0	1	2	0	0	0	0	0	0	0	0	0	0
2016-10-21	44359	2	*	*	*	*	*	private	23	faecal sample	T. hermanni	1	0	0	0	0	0	0	0	0	0	0	0	0	0	0	0	0	0	0	0	0	0	0	0	1	0	0	0	0	0	0	0	0	0	0	0	0	0
2016-11-25	44149	*	*	13	2	*	*	private	24	faecal sample	T. hermanni	1	0	0	0	0	0	0	0	0	0	0	0	0	0	0	0	0	0	0	0	0	0	0	0	0	1	0	0	0	0	0	0	0	0	0	0	0	0
2016-10-04	78315	*	*	10	2	*	*	private	25	faecal sample	T. hermanni	1	0	0	0	0	0	0	0	0	0	0	0	0	0	0	0	0	0	0	0	0	0	0	0	0	1	0	0	0	0	0	0	0	0	0	0	0	0
2016-09-07	34613	1	2	50	*	27	*	private	26	faecal sample	T. hermanni	1	0	0	0	0	0	0	0	0	0	0	0	0	0	0	0	0	0	0	0	0	0	0	0	0	1	0	0	0	0	0	0	0	0	0	0	0	0
2016-09-28	34613	*	2	4	*	14	*	private	26	faecal sample	T. hermanni	1	0	0	0	0	0	0	0	0	0	0	0	0	0	0	0	0	0	0	0	0	0	0	0	0	1	0	0	0	0	0	0	0	0	0	0	0	0
2016-08-03	16303	2	*	*	1	*	*	private	27	faecal sample	T. hermanni	1	0	0	0	0	0	0	0	0	0	0	0	0	0	0	0	0	0	0	0	0	0	0	0	1	0	1	2	0	0	0	0	0	0	0	0	0	0
2016-09-07	53117	2	2	9	1	*	*	private	28	faecal sample	T. hermanni	1	0	0	0	0	0	0	0	0	0	0	0	0	0	0	0	0	0	0	0	0	0	0	0	1	0	1	1	0	0	0	0	0	0	0	0	0	0
2016-09-07	53117	2	2	*	2	*	*	private	28	faecal sample	T. hermanni	1	0	0	0	0	0	0	0	0	0	0	0	0	0	0	0	0	0	0	0	0	0	0	0	1	0	1	1	0	0	0	0	0	0	0	0	0	0
2016-10-12	31303	*	*	2	*	*	0.386	private	29	faecal sample	unbekannte Art	0	0	0	0	0	0	0	0	0	0	0	0	0	0	0	0	0	0	0	0	0	0	0	1	0	1	0	0	0	0	0	0	0	0	0	0	0	0
2015-12-10	68199	*	*	2.5	*	6	0.031	private	30	faecal sample	T. hermanni	1	0	0	0	0	0	0	0	0	0	0	0	0	0	0	0	0	0	0	0	0	0	0	0	0	1	0	0	0	0	0	0	0	0	0	0	0	0
2015-10-26	95233	*	*	*	*	*	*	private	31	faecal sample	unbekannte Art	0	0	0	0	0	0	0	0	0	0	0	0	0	0	0	0	0	0	0	0	0	0	0	1	1	0	1	2	0	0	0	0	0	0	0	0	0	0
2015-10-28	9376	*	*	3	*	13.5	0.243	private	32	faecal sample	T. hermanni	1	0	0	0	0	0	0	0	0	0	0	0	0	0	0	0	0	0	0	0	0	0	0	0	1	0	1	2	0	0	0	0	0	0	0	0	0	0
2015-10-28	9376	*	*	*	*	*	*	private	32	faecal sample	unbekannte Art	0	0	0	0	0	0	0	0	0	0	0	0	0	0	0	0	0	0	0	0	0	0	0	1	1	0	1	3	0	0	0	0	0	0	0	0	0	0
2016-01-12	64291	*	*	4	1	18	0.85	private	33	faecal sample	C. sulcata (Spornschildkröte)	0	0	0	0	0	0	0	0	0	0	0	1	0	0	0	0	0	0	0	0	0	0	0	0	0	1	0	0	0	0	0	0	0	0	0	0	0	0
2016-10-21	64291	*	*	3.5	*	*	*	private	33	faecal sample	C. sulcata (Spornschildkröte)	0	0	0	0	0	0	0	0	0	0	0	1	0	0	0	0	0	0	0	0	0	0	0	0	1	0	0	0	0	0	0	0	0	0	0	0	0	0
2016-07-21	16818	*	*	2	*	*	*	private	34	faecal sample	T. hermanni	1	0	0	0	0	0	0	0	0	0	0	0	0	0	0	0	0	0	0	0	0	0	0	0	0	1	0	0	0	0	0	0	0	0	0	0	0	0
2016-10-12	16818	*	*	2	*	*	*	private	34	faecal sample	T. hermanni	1	0	0	0	0	0	0	0	0	0	0	0	0	0	0	0	0	0	0	0	0	0	0	0	0	1	0	0	0	0	0	0	0	0	0	0	0	0
2016-11-14	30171	*	*	7	2	*	*	private	35	faecal sample	T. hermanni	1	0	0	0	0	0	0	0	0	0	0	0	0	0	0	0	0	0	0	0	0	0	0	0	0	1	0	0	0	0	0	0	0	0	0	0	0	0
2016-09-06	67596	*	*	1	*	*	*	private	36	faecal sample	T. hermanni	1	0	0	0	0	0	0	0	0	0	0	0	0	0	0	0	0	0	0	0	0	0	0	0	1	0	1	1	0	0	0	0	0	0	0	0	0	0
2016-09-02	53757	*	*	5	*	*	*	private	36	faecal sample	T. hermanni	1	0	0	0	0	0	0	0	0	0	0	0	0	0	0	0	0	0	0	0	0	0	0	0	0	1	0	0	0	0	0	0	0	0	0	0	0	0
2016-10-12	18198	*	*	5	1	*	*	private	37	faecal sample	unbekannte Art	0	0	0	0	0	0	0	0	0	0	0	0	0	0	0	0	0	0	0	0	0	0	0	1	1	0	1	1	0	0	0	0	0	0	0	0	0	0
2015-11-04	22927	2	2	*	*	*	*	private	37	faecal sample	T. hermanni	1	0	0	0	0	0	0	0	0	0	0	0	0	0	0	0	0	0	0	0	0	0	0	0	1	0	1	2	0	0	0	0	0	0	0	0	0	0
2016-11-08	3347	1	2	40	2	30	1.2	private	38	faecal sample	T. hermanni	1	0	0	0	0	0	0	0	0	0	0	0	0	0	0	0	0	0	0	0	0	0	0	0	0	1	0	0	0	0	0	0	0	0	0	0	0	0
2015-10-22	18209	2	2	*	*	*	*	private	39	faecal sample	T. hermanni	1	0	0	0	0	0	0	0	0	0	0	0	0	0	0	0	0	0	0	0	0	0	0	0	0	1	0	0	0	0	0	0	0	0	0	0	0	0
2016-08-05	74081	*	*	70	*	25	*	private	40	faecal sample	T. hermanni	1	0	0	0	0	0	0	0	0	0	0	0	0	0	0	0	0	0	0	0	0	0	0	0	1	0	1	2	0	0	0	0	0	0	0	0	0	0
2016-11-08	6420	*	*	*	*	*	*	private	41	control after deworming	T. hermanni	1	0	0	0	0	0	0	0	0	0	0	0	0	0	0	0	0	0	0	0	0	0	0	0	0	1	0	0	0	0	0	0	0	0	0	0	0	0
2016-09-28	6420	*	*	*	*	*	*	private	41	faecal sample	unbekannte Art	0	0	0	0	0	0	0	0	0	0	0	0	0	0	0	0	0	0	0	0	0	0	0	1	1	0	1	1	0	0	0	0	0	0	0	0	0	0
2016-07-22	13156	*	*	5	1	*	*	private	42	faecal sample	T. hermanni	1	0	0	0	0	0	0	0	0	0	0	0	0	0	0	0	0	0	0	0	0	0	0	0	1	0	1	1	0	0	0	0	0	0	0	0	0	0
2016-08-26	13156	*	*	5	1	*	*	private	42	control after deworming	T. hermanni	1	0	0	0	0	0	0	0	0	0	0	0	0	0	0	0	0	0	0	0	0	0	0	0	0	1	0	0	0	0	0	0	0	0	0	0	0	0
2016-08-23	53117	1	2	45	2	*	*	private	43	faecal sample	T. horsfieldii	0	0	1	0	0	0	0	0	0	0	0	0	0	0	0	0	0	0	0	0	0	0	0	0	0	1	0	0	0	0	0	0	0	0	0	0	0	0
2016-09-01	53117	1	*	60	1	*	*	private	43	faecal sample	T. horsfieldii	0	0	1	0	0	0	0	0	0	0	0	0	0	0	0	0	0	0	0	0	0	0	0	0	0	1	0	0	0	0	0	0	0	0	0	0	0	0
2015-10-13	66740	2	1	*	*	*	*	private	44	faecal sample	T. hermanni	1	0	0	0	0	0	0	0	0	0	0	0	0	0	0	0	0	0	0	0	0	0	0	0	0	1	0	0	0	0	0	0	0	0	0	0	0	0
2015-11-10	78467	2	*	3.5	*	10.5	0.13	private	45	faecal sample	T. hermanni	1	0	0	0	0	0	0	0	0	0	0	0	0	0	0	0	0	0	0	0	0	0	0	0	1	0	1	1	0	0	0	0	0	0	0	0	0	0
2016-08-31	63826	2	*	5	2	*	*	private	46	faecal sample	T. marginata	0	0	0	0	0	1	0	0	0	0	0	0	0	0	0	0	0	0	0	0	0	0	0	0	1	0	1	3	0	0	0	0	0	0	0	0	0	0
2016-08-31	63826	2	*	9	2	*	*	private	46	faecal sample	T. marginata	0	0	0	0	0	1	0	0	0	0	0	0	0	0	0	0	0	0	0	0	0	0	0	0	1	0	1	3	0	0	0	0	0	0	0	0	0	0
2016-09-13	78465	2	*	50	2	*	*	private	47	faecal sample	T. horsfieldii	0	0	1	0	0	0	0	0	0	0	0	0	0	0	0	0	0	0	0	0	0	0	0	0	1	0	1	3	0	0	0	0	0	0	0	0	0	0
2016-09-13	78465	*	*	7	1	*	*	private	47	faecal sample	T. horsfieldii	0	0	1	0	0	0	0	0	0	0	0	0	0	0	0	0	0	0	0	0	0	0	0	0	1	0	1	3	0	0	0	0	0	0	0	0	0	0
2016-07-26	58675	*	*	*	*	*	*	private	48	faecal sample	T. hermanni	1	0	0	0	0	0	0	0	0	0	0	0	0	0	0	0	0	0	0	0	0	0	0	0	0	1	0	0	0	0	0	0	0	0	0	0	0	0
2016-08-17	73550	*	*	6	1	*	0.581	private	49	faecal sample	T. hermanni	1	0	0	0	0	0	0	0	0	0	0	0	0	0	0	0	0	0	0	0	0	0	0	0	0	1	0	0	0	0	0	0	0	0	0	0	0	0
2016-09-13	10117	*	*	2	*	*	*	private	50	faecal sample	T. hermanni	1	0	0	0	0	0	0	0	0	0	0	0	0	0	0	0	0	0	0	0	0	0	0	0	1	0	1	2	0	0	0	0	0	0	0	0	0	0
2016-10-18	10117	*	*	2	*	*	*	private	50	faecal sample	T. hermanni	1	0	0	0	0	0	0	0	0	0	0	0	0	0	0	0	0	0	0	0	0	0	0	0	0	1	0	0	0	0	0	0	0	0	0	0	0	0
2016-04-27	72768	2	1	4	2	*	*	private	51	faecal sample	T. hermanni	1	0	0	0	0	0	0	0	0	0	0	0	0	0	0	0	0	0	0	0	0	0	0	0	1	0	1	2	0	0	0	0	0	0	0	0	0	0
2016-10-28	97249	*	*	3	2	10	0.206	private	52	faecal sample	T. hermanni	1	0	0	0	0	0	0	0	0	0	0	0	0	0	0	0	0	0	0	0	0	0	0	0	0	1	0	0	0	0	0	0	0	0	0	0	0	0
2015-10-28	30890	*	*	16	2	12	0,,57	private	53	faecal sample	T. hermanni	1	0	0	0	0	0	0	0	0	0	0	0	0	0	0	0	0	0	0	0	0	0	0	0	0	1	0	0	0	0	0	0	0	0	0	0	0	0
2016-10-20	97204	*	*	4	*	*	*	private	54	faecal sample	T. marginata	0	0	0	0	0	1	0	0	0	0	0	0	0	0	0	0	0	0	0	0	0	0	0	0	1	0	1	1	0	0	0	0	0	0	0	0	0	0
2016-10-31	53773	*	*	5	1	*	*	private	54	faecal sample	T. hermanni	1	0	0	0	0	0	0	0	0	0	0	0	0	0	0	0	0	0	0	0	0	0	0	0	1	0	0	0	0	0	0	0	0	0	0	0	0	0
2016-05-11	53332	*	*	5	*	*	*	private	55	faecal sample	T. hermanni	1	0	0	0	0	0	0	0	0	0	0	0	0	0	0	0	0	0	0	0	0	0	0	0	0	1	0	0	0	0	0	0	0	0	0	0	0	0
2016-10-21	5332	*	*	4	2	*	*	private	55	faecal sample	T. hermanni	1	0	0	0	0	0	0	0	0	0	0	0	0	0	0	0	0	0	0	0	0	0	0	0	0	1	0	0	0	0	0	0	0	0	0	0	0	0
2016-08-09	45481	2	*	*	2	*	*	private	56	faecal sample	T. hermanni	1	0	0	0	0	0	0	0	0	0	0	0	0	0	0	0	0	0	0	0	0	0	0	0	0	1	0	0	0	0	0	0	0	0	0	0	0	0
2015-10-26	38855	*	*	*	2	*	*	private	57	faecal sample	T. hermanni	1	0	0	0	0	0	0	0	0	0	0	0	0	0	0	0	0	0	0	0	0	0	0	0	1	0	1	1	0	0	0	0	0	0	0	0	0	0
2016-10-25	97421	1	1	6	2	22	1.22	private	58	faecal sample	T. hermanni	1	0	0	0	0	0	0	0	0	0	0	0	0	0	0	0	0	0	0	0	0	0	0	0	0	1	0	0	0	0	0	0	0	0	0	0	0	0
2016-07-14	66886	*	*	*	*	*	*	private	59	faecal sample	unbekannte Art	0	0	0	0	0	0	0	0	0	0	0	0	0	0	0	0	0	0	0	0	0	0	0	1	1	0	1	2	0	0	0	0	0	0	0	0	0	0
2016-09-07	78467	*	*	*	2	*	*	private	60	faecal sample	unbekannte Art	0	0	0	0	0	0	0	0	0	0	0	0	0	0	0	0	0	0	0	0	0	0	0	1	1	0	1	2	0	0	0	0	0	0	0	0	0	0
2016-10-12	33127	1	2	10	*	*	*	private	61	faecal sample	T. hermanni	1	0	0	0	0	0	0	0	0	0	0	0	0	0	0	0	0	0	0	0	0	0	0	0	0	1	0	0	0	0	0	0	0	0	0	0	0	0
2016-08-31	75177	*	*	6	*	*	*	private	62	faecal sample	T. hermanni	1	0	0	0	0	0	0	0	0	0	0	0	0	0	0	0	0	0	0	0	0	0	0	0	1	0	1	3	0	0	0	0	0	0	0	0	0	0
2016-08-25	24582	*	*	adult	1	*	*	private	63	faecal sample	T. hermanni	1	0	0	0	0	0	0	0	0	0	0	0	0	0	0	0	0	0	0	0	0	0	0	0	1	0	1	2	0	0	0	0	0	0	0	0	0	0
2016-08-05	91294	*	*	15	1	*	*	private	64	faecal sample	T. hermanni	1	0	0	0	0	0	0	0	0	0	0	0	0	0	0	0	0	0	0	0	0	0	0	0	0	1	0	0	0	0	0	0	0	0	0	0	0	0
2016-06-01	73773	*	*	9	2	*	*	private	65	faecal sample	unbekannte Art	0	0	0	0	0	0	0	0	0	0	0	0	0	0	0	0	0	0	0	0	0	0	0	1	0	1	0	0	0	0	0	0	0	0	0	0	0	0
2016-07-29	77933	2	2	*	*	*	*	private	66	faecal sample	T. hermanni	1	0	0	0	0	0	0	0	0	0	0	0	0	0	0	0	0	0	0	0	0	0	0	0	1	0	1	2	0	0	0	0	0	0	0	0	0	0
2016-11-02	46485	2	*	1	*	*	*	private	67	faecal sample	unbekannte Art	0	0	0	0	0	0	0	0	0	0	0	0	0	0	0	0	0	0	0	0	0	0	0	1	1	0	1	3	0	0	0	0	0	0	0	0	0	0
2015-11-16	28759	*	*	*	2	*	*	private	68	faecal sample	T. marginata	0	0	0	0	0	1	0	0	0	0	0	0	0	0	0	0	0	0	0	0	0	0	0	0	0	1	0	0	0	0	0	0	0	0	0	0	0	0
2016-11-29	28759	*	*	*	2	*	*	private	68	faecal sample	T. marginata	0	0	0	0	0	1	0	0	0	0	0	0	0	0	0	0	0	0	0	0	0	0	0	0	0	1	0	0	0	0	0	0	0	0	0	0	0	0
2015-11-04	46414	2	1	6	1	15	*	private	69	faecal sample	T. graeca	0	0	0	1	0	0	0	0	0	0	0	0	0	0	0	0	0	0	0	0	0	0	0	0	0	1	0	0	0	0	0	0	0	0	0	0	0	0
2016-09-13	53757	*	*	13	1	*	*	private	70	faecal sample	T. hermanni	1	0	0	0	0	0	0	0	0	0	0	0	0	0	0	0	0	0	0	0	0	0	0	0	0	1	0	0	0	0	0	0	0	0	0	0	0	0
2016-08-31	61381	*	*	1	*	*	*	private	71	faecal sample	T. hermanni	1	0	0	0	0	0	0	0	0	0	0	0	0	0	0	0	0	0	0	0	0	0	0	0	0	1	0	0	0	0	0	0	0	0	0	0	0	0
2016-08-23	89077	1	*	8	*	*	*	private	72	faecal sample	T. hermanni	1	0	0	0	0	0	0	0	0	0	0	0	0	0	0	0	0	0	0	0	0	0	0	0	1	0	1	1	0	0	0	0	0	0	0	0	0	0
2016-10-31	78467	2	2	4	*	12	0.185	private	73	faecal sample	T. hermanni	1	0	0	0	0	0	0	0	0	0	0	0	0	0	0	0	0	0	0	0	0	0	0	0	0	1	0	0	0	0	0	0	0	0	0	0	0	0
2016-10-27	97199	*	*	11	1	*	*	private	74	faecal sample	T. hermanni	1	0	0	0	0	0	0	0	0	0	0	0	0	0	0	0	0	0	0	0	0	0	0	0	1	0	1	2	0	0	0	0	0	0	0	0	0	0
2016-08-05	97204	*	*	5	2	*	*	private	75	faecal sample	T. hermanni	1	0	0	0	0	0	0	0	0	0	0	0	0	0	0	0	0	0	0	0	0	0	0	0	0	1	0	0	0	0	0	0	0	0	0	0	0	0
2016-09-08	40229	*	*	juvenil	2	*	*	private	76	faecal sample	T. hermanni	1	0	0	0	0	0	0	0	0	0	0	0	0	0	0	0	0	0	0	0	0	0	0	0	1	0	1	1	0	0	0	0	0	0	0	0	0	0
2016-10-13	40229	*	*	7	2	*	*	private	76	faecal sample	T. hermanni	1	0	0	0	0	0	0	0	0	0	0	0	0	0	0	0	0	0	0	0	0	0	0	0	1	0	1	1	0	0	0	0	0	0	0	0	0	0
2016-11-01	28355	*	*	8	1	*	*	private	77	faecal sample	T. hermanni	1	0	0	0	0	0	0	0	0	0	0	0	0	0	0	0	0	0	0	0	0	0	0	0	1	0	1	2	0	0	0	0	0	0	0	0	0	0
2016-08-25	59457	*	*	13	*	*	*	private	78	faecal sample	T. hermanni	1	0	0	0	0	0	0	0	0	0	0	0	0	0	0	0	0	0	0	0	0	0	0	0	0	1	0	0	0	0	0	0	0	0	0	0	0	0
2016-04-27	16341	*	*	19	1	*	*	private	79	faecal sample	T. hermanni	1	0	0	0	0	0	0	0	0	0	0	0	0	0	0	0	0	0	0	0	0	0	0	0	1	0	1	2	0	0	0	0	0	0	0	0	0	0
2016-05-13	16341	2	*	*	*	*	*	private	79	faecal sample	T. hermanni	1	0	0	0	0	0	0	0	0	0	0	0	0	0	0	0	0	0	0	0	0	0	0	0	1	0	1	2	0	0	0	0	0	0	0	0	0	0
2016-09-20	39590	*	*	2	*	*	*	private	80	faecal sample	T. marginata	0	0	0	0	0	1	0	0	0	0	0	0	0	0	0	0	0	0	0	0	0	0	0	0	1	0	1	2	0	0	0	0	0	0	0	0	0	0
2016-11-16	46325	*	*	adult	1	*	*	private	81	faecal sample	C. sulcata (Spornschildkröte)	0	0	0	0	0	0	0	0	0	0	0	1	0	0	0	0	0	0	0	0	0	0	0	0	1	0	0	0	1	1	0	0	0	0	0	0	0	0
2016-10-05	64754	*	*	5	1	*	*	private	82	faecal sample	T. hermanni	1	0	0	0	0	0	0	0	0	0	0	0	0	0	0	0	0	0	0	0	0	0	0	0	0	1	0	0	0	0	0	0	0	0	0	0	0	0
2016-05-02	97497	*	*	*	2	*	*	private	83	faecal sample	T. horsfieldii	0	0	1	0	0	0	0	0	0	0	0	0	0	0	0	0	0	0	0	0	0	0	0	0	1	0	1	2	0	0	0	0	0	0	0	0	0	0
2016-08-02	14641	2	*	4	*	*	*	private	84	faecal sample	T. marginata	0	0	0	0	0	1	0	0	0	0	0	0	0	0	0	0	0	0	0	0	0	0	0	0	1	0	1	1	0	0	0	0	0	0	0	0	0	0
2016-07-29	35083	1	*	9	1	*	1.5	private	85	faecal sample	T. graeca	0	0	0	1	0	0	0	0	0	0	0	0	0	0	0	0	0	0	0	0	0	0	0	0	0	1	0	0	0	0	0	0	0	0	0	0	0	0
2016-09-05	35083	*	*	9	1	25	1.5	private	85	faecal sample	T. graeca	0	0	0	1	0	0	0	0	0	0	0	0	0	0	0	0	0	0	0	0	0	0	0	0	0	1	0	0	0	0	0	0	0	0	0	0	0	0
2016-10-07	44536	2	2	50	*	25	2	private	86	faecal sample	T. hermanni	1	0	0	0	0	0	0	0	0	0	0	0	0	0	0	0	0	0	0	0	0	0	0	0	0	1	0	0	0	0	0	0	0	0	0	0	0	0
2016-11-08	74081	2	*	16	1	*	*	private	87	faecal sample	T. hermanni	1	0	0	0	0	0	0	0	0	0	0	0	0	0	0	0	0	0	0	0	0	0	0	0	0	1	0	0	0	0	0	0	0	0	0	0	0	0
2015-10-20	23714	*	*	40	2	*	1.6	private	88	faecal sample	T. hermanni	1	0	0	0	0	0	0	0	0	0	0	0	0	0	0	0	0	0	0	0	0	0	0	0	1	0	1	3	0	0	0	0	0	0	0	0	0	0
2016-09-26	6110	1	*	25	*	*	0.651	private	90	faecal sample	T. horsfieldii	0	0	1	0	0	0	0	0	0	0	0	0	0	0	0	0	0	0	0	0	0	0	0	0	0	1	0	0	0	0	0	0	0	0	0	0	0	0
2016-08-26	6766	*	*	18	2	*	*	private	91	faecal sample	T. hermanni	1	0	0	0	0	0	0	0	0	0	0	0	0	0	0	0	0	0	0	0	0	0	0	0	0	1	0	0	0	0	0	0	0	0	0	0	0	0
2016-07-05	65195	2	*	*	*	*	*	private	92	faecal sample	T. hermanni	1	0	0	0	0	0	0	0	0	0	0	0	0	0	0	0	0	0	0	0	0	0	0	0	0	1	0	0	0	0	0	0	0	0	0	0	0	0
2016-06-30	91257	2	*	9	*	*	*	private	93	faecal sample	T. hermanni	1	0	0	0	0	0	0	0	0	0	0	0	0	0	0	0	0	0	0	0	0	0	0	0	0	1	0	0	0	0	0	0	0	0	0	0	0	0
2016-07-15	14554	2	*	3.5	*	*	*	private	94	faecal sample	T. horsfieldii	0	0	1	0	0	0	0	0	0	0	0	0	0	0	0	0	0	0	0	0	0	0	0	0	1	0	1	2	0	0	0	0	0	0	0	0	0	0
2016-08-16	14554	1	*	3.5	*	*	*	private	94	faecal sample	T. horsfieldii	0	0	1	0	0	0	0	0	0	0	0	0	0	0	0	0	0	0	0	0	0	0	0	0	1	0	1	2	0	0	0	0	0	0	0	0	0	0
2015-10-27	10386	*	*	*	*	*	*	private	95	faecal sample	T. hermanni	1	0	0	0	0	0	0	0	0	0	0	0	0	0	0	0	0	0	0	0	0	0	0	0	0	1	0	0	0	0	0	0	0	0	0	0	0	0
2016-08-22	67063	1	*	12	1	*	*	private	96	faecal sample	T. hermanni	1	0	0	0	0	0	0	0	0	0	0	0	0	0	0	0	0	0	0	0	0	0	0	0	1	0	1	2	0	0	0	0	0	0	0	0	0	0
2016-08-01	15711	2	*	4	1	*	*	private	97	faecal sample	T. horsfieldii	0	0	1	0	0	0	0	0	0	0	0	0	0	0	0	0	0	0	0	0	0	0	0	0	1	0	1	1	0	0	0	0	0	0	0	0	0	0
2016-09-15	15711	*	*	4	2	*	*	private	97	control after deworming	T. hermanni	1	0	0	0	0	0	0	0	0	0	0	0	0	0	0	0	0	0	0	0	0	0	0	0	1	0	1	1	0	0	0	0	0	0	0	0	0	0
2016-10-18	15711	*	*	4	2	*	*	private	97	faecal sample	T. horsfieldii	0	0	1	0	0	0	0	0	0	0	0	0	0	0	0	0	0	0	0	0	0	0	0	0	0	1	0	0	0	0	0	0	0	0	0	0	0	0
2016-09-09	97234	*	*	*	*	*	*	private	98	faecal sample	T. hermanni	1	0	0	0	0	0	0	0	0	0	0	0	0	0	0	0	0	0	0	0	0	0	0	0	1	0	1	1	0	0	0	0	0	0	0	0	0	0
2016-09-20	71332	*	*	5	*	*	0.31	private	99	faecal sample	T. hermanni	1	0	0	0	0	0	0	0	0	0	0	0	0	0	0	0	0	0	0	0	0	0	0	0	0	1	0	0	0	0	0	0	0	0	0	0	0	0
2016-11-03	6109	*	*	*	2	*	*	private	100	faecal sample	T. hermanni	1	0	0	0	0	0	0	0	0	0	0	0	0	0	0	0	0	0	0	0	0	0	0	0	0	1	0	0	0	0	0	0	0	0	0	0	0	0
2016-10-26	71679	*	*	13	2	*	1.018	private	101	faecal sample	unbekannte Art	0	0	0	0	0	0	0	0	0	0	0	0	0	0	0	0	0	0	0	0	0	0	0	1	0	1	0	0	0	0	0	0	0	0	0	0	0	0
2016-09-19	38173	*	*	*	2	*	*	private	102	faecal sample	T. hermanni	1	0	0	0	0	0	0	0	0	0	0	0	0	0	0	0	0	0	0	0	0	0	0	0	1	0	1	1	0	0	0	0	0	0	0	0	0	0
2016-07-05	93133	2	*	2	*	*	*	private	102	faecal sample	T. hermanni	1	0	0	0	0	0	0	0	0	0	0	0	0	0	0	0	0	0	0	0	0	0	0	0	0	1	0	0	0	0	0	0	0	0	0	0	0	0
2016-09-02	95447	2	*	17	2	*	*	private	102	faecal sample	unbekannte Art	0	0	0	0	0	0	0	0	0	0	0	0	0	0	0	0	0	0	0	0	0	0	0	1	1	0	1	2	0	0	0	0	0	0	0	0	0	0
2016-09-02	95447	2	*	24	1	*	*	private	102	faecal sample	unbekannte Art	0	0	0	0	0	0	0	0	0	0	0	0	0	0	0	0	0	0	0	0	0	0	0	1	1	0	1	2	0	0	0	0	0	0	0	0	0	0
2016-09-20	50169	2	*	10	*	*	1.053	private	103	faecal sample	T. hermanni	1	0	0	0	0	0	0	0	0	0	0	0	0	0	0	0	0	0	0	0	0	0	0	0	1	0	1	2	0	0	0	0	0	0	0	0	0	0
2015-10-21	74336	1	2	*	*	15	0.62	private	104	faecal sample	unbekannte Art	0	0	0	0	0	0	0	0	0	0	0	0	0	0	0	0	0	0	0	0	0	0	0	1	1	0	1	2	0	0	0	0	0	0	0	0	0	0
2016-07-12	26197	1	*	10.5	1	*	*	private	105	faecal sample	T. hermanni	1	0	0	0	0	0	0	0	0	0	0	0	0	0	0	0	0	0	0	0	0	0	0	0	1	0	1	2	0	0	0	0	0	0	0	0	0	0
2016-12-08	46569	2	*	*	*	*	*	private	106	faecal sample	unbekannte Art	0	0	0	0	0	0	0	0	0	0	0	0	0	0	0	0	0	0	0	0	0	0	0	1	0	1	0	0	0	0	0	0	0	0	0	0	0	0
2016-10-11	14621	*	*	0.5	*	*	*	private	107	faecal sample	unbekannte Art	0	0	0	0	0	0	0	0	0	0	0	0	0	0	0	0	0	0	0	0	0	0	0	1	1	0	1	2	0	0	0	0	0	0	0	0	0	0
2016-09-28	14621	*	*	40	2	*	*	private	108	faecal sample	unbekannte Art	0	0	0	0	0	0	0	0	0	0	0	0	0	0	0	0	0	0	0	0	0	0	0	1	0	1	0	0	0	0	0	0	0	0	0	0	0	0
2016-09-28	14621	*	*	50	2	*	*	private	108	faecal sample	unbekannte Art	0	0	0	0	0	0	0	0	0	0	0	0	0	0	0	0	0	0	0	0	0	0	0	1	0	1	0	0	0	0	0	0	0	0	0	0	0	0
2016-09-28	14621	*	*	50	2	*	*	private	108	faecal sample	unbekannte Art	0	0	0	0	0	0	0	0	0	0	0	0	0	0	0	0	0	0	0	0	0	0	0	1	0	1	0	0	0	0	0	0	0	0	0	0	0	0
2016-09-28	14621	*	*	6	1	*	*	private	108	faecal sample	unbekannte Art	0	0	0	0	0	0	0	0	0	0	0	0	0	0	0	0	0	0	0	0	0	0	0	1	0	1	0	0	0	0	0	0	0	0	0	0	0	0
2016-11-15	14621	*	*	0.5	*	*	*	private	108	control after deworming	unbekannte Art	0	0	0	0	0	0	0	0	0	0	0	0	0	0	0	0	0	0	0	0	0	0	0	1	1	0	1	2	0	0	0	0	0	0	0	0	0	0
2016-12-17	14621	*	*	3	*	*	*	private	108	control after deworming	T. hermanni	1	0	0	0	0	0	0	0	0	0	0	0	0	0	0	0	0	0	0	0	0	0	0	0	0	1	0	0	0	0	0	0	0	0	0	0	0	0
2016-09-28	1844	2	2	8.2	*	*	*	private	109	faecal sample	T. marginata	0	0	0	0	0	1	0	0	0	0	0	0	0	0	0	0	0	0	0	0	0	0	0	0	1	0	1	1	0	0	0	0	0	0	0	0	0	0
2016-09-16	1998	*	*	5	1	*	*	private	110	faecal sample	unbekannte Art	0	0	0	0	0	0	0	0	0	0	0	0	0	0	0	0	0	0	0	0	0	0	0	1	0	1	0	0	0	0	0	0	0	0	0	0	0	0
2016-07-12	51379	1	*	18	1	*	*	private	111	faecal sample	T. horsfieldii	0	0	1	0	0	0	0	0	0	0	0	0	0	0	0	0	0	0	0	0	0	0	0	0	0	1	0	0	0	0	0	0	0	0	0	0	0	0
2016-04-18	71083	*	*	*	*	*	*	private	112	faecal sample	Geochelone elegans (Indische Sternschildkröte)	0	0	0	0	0	0	0	0	0	0	0	0	0	0	0	1	0	0	0	0	0	0	0	0	1	0	0	0	0	0	0	0	0	0	0	0	0	0
2016-04-18	71083	*	*	*	*	*	*	private	112	faecal sample	Geochelone elegans (Indische Sternschildkröte)	0	0	0	0	0	0	0	0	0	0	0	0	0	0	0	1	0	0	0	0	0	0	0	0	1	0	0	0	0	0	0	0	0	0	0	0	0	0
2016-08-05	13051	1	2	10	1	*	0.81	private	113	faecal sample	T. hermanni	1	0	0	0	0	0	0	0	0	0	0	0	0	0	0	0	0	0	0	0	0	0	0	0	0	1	0	0	0	0	0	0	0	0	0	0	0	0
2016-02-04	76879	*	*	6	1	11.3	0.3224	private	114	section	T. horsfieldii	0	0	1	0	0	0	0	0	0	0	0	0	0	0	0	0	0	0	0	0	0	0	0	0	1	0	1	1	0	0	0	0	0	0	0	0	0	0
2016-09-06	91522	*	*	*	*	*	*	private	115	faecal sample	T. hermanni	1	0	0	0	0	0	0	0	0	0	0	0	0	0	0	0	0	0	0	0	0	0	0	0	1	0	1	2	0	0	0	0	0	0	0	0	0	0
2016-09-06	91522	*	*	*	*	*	*	private	115	faecal sample	T. hermanni	1	0	0	0	0	0	0	0	0	0	0	0	0	0	0	0	0	0	0	0	0	0	0	0	1	0	1	3	0	0	0	0	0	0	0	0	0	0
2016-12-08	46562	*	*	*	*	*	*	private	116	faecal sample	unbekannte Art	0	0	0	0	0	0	0	0	0	0	0	0	0	0	0	0	0	0	0	0	0	0	0	1	0	1	0	0	0	0	0	0	0	0	0	0	0	0
2016-09-26	91052	*	*	5	2	*	*	private	117	faecal sample	T. hermanni	1	0	0	0	0	0	0	0	0	0	0	0	0	0	0	0	0	0	0	0	0	0	0	0	1	0	1	1	0	0	0	0	0	0	0	0	0	0
2016-09-21	71134	*	*	1.4	2	5.6	0.0357	private	118	section	unbekannte Art	0	0	0	0	0	0	0	0	0	0	0	0	0	0	0	0	0	0	0	0	0	0	0	1	0	1	0	0	0	0	0	0	0	0	0	0	0	0
2016-08-25	71134	2	2	3	*	*	*	private	118	faecal sample	T. hermanni	1	0	0	0	0	0	0	0	0	0	0	0	0	0	0	0	0	0	0	0	0	0	0	0	1	0	1	2	0	0	0	0	0	0	0	0	0	0
2015-10-21	90530	*	2	7	2	*	0.68	private	119	faecal sample	T. hermanni	1	0	0	0	0	0	0	0	0	0	0	0	0	0	0	0	0	0	0	0	0	0	0	0	1	0	1	2	0	0	0	0	0	0	0	0	0	0
2016-11-10	50169	*	*	10	2	*	*	private	120	faecal sample	T. hermanni	1	0	0	0	0	0	0	0	0	0	0	0	0	0	0	0	0	0	0	0	0	0	0	0	0	1	0	0	0	0	0	0	0	0	0	0	0	0
2015-10-20	58511	*	*	*	1	12	0.24	private	121	faecal sample	T. hermanni	1	0	0	0	0	0	0	0	0	0	0	0	0	0	0	0	0	0	0	0	0	0	0	0	1	0	1	2	0	0	0	0	0	0	0	0	0	0
2016-08-09	97222	*	*	14	2	*	1.6	private	122	faecal sample	T. hermanni	1	0	0	0	0	0	0	0	0	0	0	0	0	0	0	0	0	0	0	0	0	0	0	0	0	1	0	0	0	0	0	0	0	0	0	0	0	0
2016-08-03	97357	2	*	*	*	*	*	private	123	faecal sample	unbekannte Art	0	0	0	0	0	0	0	0	0	0	0	0	0	0	0	0	0	0	0	0	0	0	0	1	0	1	0	0	0	0	0	0	0	0	0	0	0	0
2016-08-24	15827	2	*	8	1	*	*	private	123	faecal sample	T. graeca	0	0	0	1	0	0	0	0	0	0	0	0	0	0	0	0	0	0	0	0	0	0	0	0	0	1	0	0	0	0	0	0	0	0	0	0	0	0
2016-08-24	15827	2	*	17	2	*	*	private	123	faecal sample	T. graeca	0	0	0	1	0	0	0	0	0	0	0	0	0	0	0	0	0	0	0	0	0	0	0	0	0	1	0	0	0	0	0	0	0	0	0	0	0	0
2016-09-07	51061	*	*	2	*	*	*	private	124	faecal sample	T. hermanni	1	0	0	0	0	0	0	0	0	0	0	0	0	0	0	0	0	0	0	0	0	0	0	0	0	1	0	0	0	0	0	0	0	0	0	0	0	0
2016-09-15	18059	*	*	*	*	*	*	private	125	faecal sample	T. horsfieldii	0	0	1	0	0	0	0	0	0	0	0	0	0	0	0	0	0	0	0	0	0	0	0	0	0	1	0	0	0	0	0	0	0	0	0	0	0	0
2016-09-15	18059	*	*	*	*	*	*	private	125	faecal sample	T. graeca	0	0	0	1	0	0	0	0	0	0	0	0	0	0	0	0	0	0	0	0	0	0	0	0	0	1	0	0	0	0	0	0	0	0	0	0	0	0
2016-09-15	18059	*	*	*	*	*	*	private	125	faecal sample	T. hermanni	1	0	0	0	0	0	0	0	0	0	0	0	0	0	0	0	0	0	0	0	0	0	0	0	1	0	1	1	0	0	0	0	0	0	0	0	0	0
2016-09-15	18059	*	*	*	*	*	*	private	125	faecal sample	unbekannte Art	0	0	0	0	0	0	0	0	0	0	0	0	0	0	0	0	0	0	0	0	0	0	0	1	1	0	1	1	0	0	0	0	0	0	0	0	0	0
2016-10-21	18059	*	*	adult	*	*	*	private	125	faecal sample	unbekannte Art	0	0	0	0	0	0	0	0	0	0	0	0	0	0	0	0	0	0	0	0	0	0	0	1	0	1	0	0	0	0	0	0	0	0	0	0	0	0
2016-10-21	18059	2	*	juvenil	*	*	*	private	125	control after deworming	unbekannte Art	0	0	0	0	0	0	0	0	0	0	0	0	0	0	0	0	0	0	0	0	0	0	0	1	1	0	1	2	0	0	0	0	0	0	0	0	0	0
2016-09-21	34477	*	*	3	*	*	*	private	126	faecal sample	unbekannte Art	0	0	0	0	0	0	0	0	0	0	0	0	0	0	0	0	0	0	0	0	0	0	0	1	0	1	0	0	0	0	0	0	0	0	0	0	0	0
2016-05-25	99438	*	*	*	*	*	*	private	127	faecal sample	unbekannte Art	0	0	0	0	0	0	0	0	0	0	0	0	0	0	0	0	0	0	0	0	0	0	0	1	0	1	0	0	0	0	0	0	0	0	0	0	0	0
2016-07-26	89026	2	1	12	2	*	*	private	128	faecal sample	Pyxis arachnoides	0	0	0	0	0	0	0	0	0	0	0	0	0	0	0	0	0	0	0	0	0	0	1	0	1	0	1	2	0	0	0	0	0	0	0	0	0	0
2016-07-28	89026	2	1	24	*	*	*	private	128	faecal sample	Pyxis arachnoides	0	0	0	0	0	0	0	0	0	0	0	0	0	0	0	0	0	0	0	0	0	0	1	0	1	0	1	2	0	0	0	0	0	0	0	0	0	0
2016-09-14	97072	*	*	11	1	*	*	private	129	faecal sample	T. hermanni	1	0	0	0	0	0	0	0	0	0	0	0	0	0	0	0	0	0	0	0	0	0	0	0	1	0	1	2	0	0	0	0	0	0	0	0	0	0
2016-07-06	61197	1	*	1	*	*	*	private	130	faecal sample	T. hermanni	1	0	0	0	0	0	0	0	0	0	0	0	0	0	0	0	0	0	0	0	0	0	0	0	1	0	1	1	0	0	0	0	0	0	0	0	0	0
2015-10-26	12305	*	*	juvenil	2	4.9	0.0195	private	131	section	T. hermanni	1	0	0	0	0	0	0	0	0	0	0	0	0	0	0	0	0	0	0	0	0	0	0	0	1	0	1	2	0	0	0	0	0	0	0	0	0	0
2016-08-23	83119	*	*	4	*	*	*	private	132	faecal sample	T. hermanni	1	0	0	0	0	0	0	0	0	0	0	0	0	0	0	0	0	0	0	0	0	0	0	0	1	0	1	2	0	0	0	0	0	0	0	0	0	0
2016-08-23	74523	1	2	7	1	12.5	0.342	private	133	faecal sample	T. hermanni	1	0	0	0	0	0	0	0	0	0	0	0	0	0	0	0	0	0	0	0	0	0	0	0	1	0	1	2	0	0	0	0	0	0	0	0	0	0
2016-10-04	27211	*	*	8	1	*	*	private	134	faecal sample	T. hermanni	1	0	0	0	0	0	0	0	0	0	0	0	0	0	0	0	0	0	0	0	0	0	0	0	0	1	0	0	0	0	0	0	0	0	0	0	0	0
2016-09-12	27211	*	*	12	1	*	*	private	135	faecal sample	T. marginata	0	0	0	0	0	1	0	0	0	0	0	0	0	0	0	0	0	0	0	0	0	0	0	0	0	1	0	0	0	0	0	0	0	0	0	0	0	0
2016-09-30	27211	*	*	8	1	*	*	private	135	faecal sample	T. hermanni	1	0	0	0	0	0	0	0	0	0	0	0	0	0	0	0	0	0	0	0	0	0	0	0	1	0	1	1	0	0	0	0	0	0	0	0	0	0
2016-09-01	68723	*	*	*	*	*	*	private	136	faecal sample	T. hermanni	1	0	0	0	0	0	0	0	0	0	0	0	0	0	0	0	0	0	0	0	0	0	0	0	0	1	0	0	0	0	0	0	0	0	0	0	0	0
2015-12-22	37085	2	*	4.5	*	*	*	private	137	faecal sample	T. hermanni	1	0	0	0	0	0	0	0	0	0	0	0	0	0	0	0	0	0	0	0	0	0	0	0	0	1	0	0	0	0	0	0	0	0	0	0	0	0
2016-07-27	31559	2	*	adult	*	*	*	private	138	faecal sample	T. graeca	0	0	0	1	0	0	0	0	0	0	0	0	0	0	0	0	0	0	0	0	0	0	0	0	0	1	0	0	0	0	0	0	0	0	0	0	0	0
2015-10-27	14712	2	2	10	1	*	0.535	private	139	faecal sample	T. hermanni	1	0	0	0	0	0	0	0	0	0	0	0	0	0	0	0	0	0	0	0	0	0	0	0	0	1	0	0	0	0	0	0	0	0	0	0	0	0
2015-10-27	14712	2	2	10	2	*	0.842	private	139	faecal sample	T. hermanni	1	0	0	0	0	0	0	0	0	0	0	0	0	0	0	0	0	0	0	0	0	0	0	0	0	1	0	0	0	0	0	0	0	0	0	0	0	0
2015-12-28	73072	1	1	0.75	*	8	0.0623	private	140	faecal sample	T. hermanni	1	0	0	0	0	0	0	0	0	0	0	0	0	0	0	0	0	0	0	0	0	0	0	0	1	0	1	2	0	0	0	0	0	0	0	0	0	0
2016-10-18	73072	*	2	*	*	*	0.211	private	141	faecal sample	unbekannte Art	0	0	0	0	0	0	0	0	0	0	0	0	0	0	0	0	0	0	0	0	0	0	0	1	0	1	0	0	0	0	0	0	0	0	0	0	0	0
2016-09-23	63452	*	*	*	*	*	*	private	142	faecal sample	T. hermanni	1	0	0	0	0	0	0	0	0	0	0	0	0	0	0	0	0	0	0	0	0	0	0	0	0	1	0	0	0	0	0	0	0	0	0	0	0	0
2016-05-11	24576	*	*	1	*	*	*	private	143	faecal sample	unbekannte Art	0	0	0	0	0	0	0	0	0	0	0	0	0	0	0	0	0	0	0	0	0	0	0	1	0	1	0	0	0	0	0	0	0	0	0	0	0	0
2016-09-06	37308	1	2	2	*	*	*	private	144	faecal sample	T. hermanni	1	0	0	0	0	0	0	0	0	0	0	0	0	0	0	0	0	0	0	0	0	0	0	0	0	1	0	0	0	0	0	0	0	0	0	0	0	0
2015-11-03	91481	*	*	48	1	*	*	private	145	faecal sample	T. hermanni	1	0	0	0	0	0	0	0	0	0	0	0	0	0	0	0	0	0	0	0	0	0	0	0	0	1	0	0	0	0	0	0	0	0	0	0	0	0
2016-06-17	9217	*	*	6	1	15.4	0.6443	private	146	section	T. hermanni	1	0	0	0	0	0	0	0	0	0	0	0	0	0	0	0	0	0	0	0	0	0	0	0	1	0	1	3	0	0	0	0	0	0	0	0	0	0
2016-05-12	27337	*	*	*	*	*	*	private	148	faecal sample	T. hermanni	1	0	0	0	0	0	0	0	0	0	0	0	0	0	0	0	0	0	0	0	0	0	0	0	0	1	0	0	0	0	0	0	0	0	0	0	0	0
2016-04-19	61118	2	1	subadult	*	*	*	private	149	faecal sample	Stigmochelys pardialis	0	0	0	0	0	0	0	0	0	1	0	0	0	0	0	0	0	0	0	0	0	0	0	0	1	0	1	1	0	0	0	0	0	0	0	0	0	0
2016-09-29	75015	*	*	1.5	*	*	*	private	150	faecal sample	unbekannte Art	0	0	0	0	0	0	0	0	0	0	0	0	0	0	0	0	0	0	0	0	0	0	0	1	1	0	1	1	0	0	0	0	0	0	0	0	0	0
2016-03-07	53773	*	*	*	1	*	*	private	151	faecal sample	unbekannte Art	0	0	0	0	0	0	0	0	0	0	0	0	0	0	0	0	0	0	0	0	0	0	0	1	0	1	0	0	0	0	0	0	0	0	0	0	0	0
2016-10-21	15898	*	*	53	1	22	2.8	private	152	faecal sample	T. graeca	0	0	0	1	0	0	0	0	0	0	0	0	0	0	0	0	0	0	0	0	0	0	0	0	1	0	1	2	0	0	0	0	0	0	0	0	0	0
2016-09-05	64289	2	*	1	*	*	*	private	153	faecal sample	T. hermanni	1	0	0	0	0	0	0	0	0	0	0	0	0	0	0	0	0	0	0	0	0	0	0	0	1	0	1	2	0	0	0	0	0	0	0	0	0	0
2016-09-05	64289	*	*	75	*	*	*	private	153	faecal sample	T. hermanni	1	0	0	0	0	0	0	0	0	0	0	0	0	0	0	0	0	0	0	0	0	0	0	0	1	0	1	2	0	0	0	0	0	0	0	0	0	0
2016-09-16	45327	*	*	11	*	*	*	private	154	faecal sample	T. hermanni	1	0	0	0	0	0	0	0	0	0	0	0	0	0	0	0	0	0	0	0	0	0	0	0	0	1	0	0	0	0	0	0	0	0	0	0	0	0
2016-03-14	64846	1	1	50	1	19	0.8	private	155	faecal sample	T. hermanni	1	0	0	0	0	0	0	0	0	0	0	0	0	0	0	0	0	0	0	0	0	0	0	0	0	1	0	0	0	0	0	0	0	0	0	0	0	0
2016-09-26	88048	*	*	6	1	*	*	private	156	faecal sample	T. marginata	0	0	0	0	0	1	0	0	0	0	0	0	0	0	0	0	0	0	0	0	0	0	0	0	0	1	0	0	0	0	0	0	0	0	0	0	0	0
2016-07-20	55120	1	*	12	1	*	*	private	157	faecal sample	T. hermanni	1	0	0	0	0	0	0	0	0	0	0	0	0	0	0	0	0	0	0	0	0	0	0	0	1	0	1	2	0	0	0	0	0	0	0	0	0	0
2015-11-09	68259	*	*	14	1	*	*	private	158	faecal sample	T. hermanni	1	0	0	0	0	0	0	0	0	0	0	0	0	0	0	0	0	0	0	0	0	0	0	0	0	1	0	0	0	0	0	0	0	0	0	0	0	0
2016-07-25	13503	2	2	*	1	*	*	private	159	faecal sample	T. graeca	0	0	0	1	0	0	0	0	0	0	0	0	0	0	0	0	0	0	0	0	0	0	0	0	0	1	0	0	0	0	0	0	0	0	0	0	0	0
2016-07-25	13503	2	2	*	2	*	*	private	159	faecal sample	unbekannte Art	0	0	0	0	0	0	0	0	0	0	0	0	0	0	0	0	0	0	0	0	0	0	0	1	0	1	0	0	0	0	0	0	0	0	0	0	0	0
2016-04-19	29614	*	*	*	*	10.1	0.218	private	160	faecal sample	T. horsfieldii	0	0	1	0	0	0	0	0	0	0	0	0	0	0	0	0	0	0	0	0	0	0	0	0	0	1	0	0	0	0	0	0	0	0	0	0	0	0
2016-08-16	29614	*	*	*	*	*	*	private	160	faecal sample	T. horsfieldii	0	0	1	0	0	0	0	0	0	0	0	0	0	0	0	0	0	0	0	0	0	0	0	0	0	1	0	0	0	0	0	0	0	0	0	0	0	0
2016-08-22	29614	1	*	*	*	*	*	private	160	faecal sample	T. horsfieldii	0	0	1	0	0	0	0	0	0	0	0	0	0	0	0	0	0	0	0	0	0	0	0	0	0	1	0	0	0	0	0	0	0	0	0	0	0	0
2016-10-04	97199	*	*	11	1	*	*	private	160	control after deworming	T. hermanni	1	0	0	0	0	0	0	0	0	0	0	0	0	0	0	0	0	0	0	0	0	0	0	0	1	0	1	2	0	0	0	0	0	0	0	0	0	0
2016-08-22	52428	1	*	25	1	*	*	private	161	faecal sample	T. graeca	0	0	0	1	0	0	0	0	0	0	0	0	0	0	0	0	0	0	0	0	0	0	0	0	1	0	1	3	0	0	0	0	0	0	0	0	0	0
2016-06-10	39317	*	*	15	*	*	*	private	162	faecal sample	unbekannte Art	0	0	0	0	0	0	0	0	0	0	0	0	0	0	0	0	0	0	0	0	0	0	0	1	0	1	0	0	0	0	0	0	0	0	0	0	0	0
2016-07-06	39112	2	*	11	*	*	*	private	162	faecal sample	unbekannte Art	0	0	0	0	0	0	0	0	0	0	0	0	0	0	0	0	0	0	0	0	0	0	0	1	0	1	0	0	0	0	0	0	0	0	0	0	0	0
2016-07-06	39112	2	*	*	*	*	*	private	162	faecal sample	unbekannte Art	0	0	0	0	0	0	0	0	0	0	0	0	0	0	0	0	0	0	0	0	0	0	0	1	0	1	0	0	0	0	0	0	0	0	0	0	0	0
2015-10-21	38536	*	*	*	*	*	*	private	163	faecal sample	unbekannte Art	0	0	0	0	0	0	0	0	0	0	0	0	0	0	0	0	0	0	0	0	0	0	0	1	0	1	0	0	0	0	0	0	0	0	0	0	0	0
2016-09-09	26759	2	*	14	2	*	*	private	164	faecal sample	T. hermanni	1	0	0	0	0	0	0	0	0	0	0	0	0	0	0	0	0	0	0	0	0	0	0	0	1	0	1	2	0	0	0	0	0	0	0	0	0	0
2016-05-06	37073	*	*	0.5	*	*	*	private	165	faecal sample	Aldabra-Riesenschildkröte (Aldabrachelys gigantea)	0	0	0	0	0	0	0	0	0	0	0	0	0	0	0	0	0	0	1	0	0	0	0	0	0	1	0	0	0	0	0	0	0	0	0	0	0	0
2016-08-09	37284	1	*	3	*	*	0.235	private	166	faecal sample	T. marginata	0	0	0	0	0	1	0	0	0	0	0	0	0	0	0	0	0	0	0	0	0	0	0	0	0	1	0	0	0	0	0	0	0	0	0	0	0	0
2016-08-09	37284	1	*	3	*	*	0.175	private	166	faecal sample	T. graeca	0	0	0	1	0	0	0	0	0	0	0	0	0	0	0	0	0	0	0	0	0	0	0	0	0	1	0	0	0	0	0	0	0	0	0	0	0	0
2016-08-26	37284	*	*	3	*	*	*	private	166	faecal sample	T. marginata	0	0	0	0	0	1	0	0	0	0	0	0	0	0	0	0	0	0	0	0	0	0	0	0	1	0	1	1	0	0	0	0	0	0	0	0	0	0
2016-08-26	37284	*	*	3	*	*	*	private	166	faecal sample	T. graeca	0	0	0	1	0	0	0	0	0	0	0	0	0	0	0	0	0	0	0	0	0	0	0	0	0	1	0	0	0	0	0	0	0	0	0	0	0	0
2016-08-26	37284	*	*	3	*	*	*	private	166	faecal sample	unbekannte Art	0	0	0	0	0	0	0	0	0	0	0	0	0	0	0	0	0	0	0	0	0	0	0	1	1	0	1	1	0	0	0	0	0	0	0	0	0	0
2016-07-15	63477	1	2	9	*	*	*	private	167	faecal sample	T. hermanni	1	0	0	0	0	0	0	0	0	0	0	0	0	0	0	0	0	0	0	0	0	0	0	0	0	1	0	0	0	0	0	0	0	0	0	0	0	0
2016-08-30	97346	1	2	14	1	*	*	private	168	faecal sample	T. hermanni	1	0	0	0	0	0	0	0	0	0	0	0	0	0	0	0	0	0	0	0	0	0	0	0	1	0	1	3	0	0	0	0	0	0	0	0	0	0
2016-05-26	42274	2	2	*	*	*	*	private	169	faecal sample	T. hermanni	1	0	0	0	0	0	0	0	0	0	0	0	0	0	0	0	0	0	0	0	0	0	0	0	1	0	1	2	0	0	0	0	0	0	0	0	0	0
2016-10-10	91058	*	*	4	1	*	*	private	170	faecal sample	T. hermanni	1	0	0	0	0	0	0	0	0	0	0	0	0	0	0	0	0	0	0	0	0	0	0	0	1	0	1	2	0	0	0	0	0	0	0	0	0	0
2016-09-30	39606	2	2	6	2	15	0.35	private	171	faecal sample	T. hermanni	1	0	0	0	0	0	0	0	0	0	0	0	0	0	0	0	0	0	0	0	0	0	0	0	0	1	0	0	0	0	0	0	0	0	0	0	0	0
2015-11-24	8412	*	*	*	*	*	*	private	172	faecal sample	T. hermanni	1	0	0	0	0	0	0	0	0	0	0	0	0	0	0	0	0	0	0	0	0	0	0	0	0	1	0	0	0	0	0	0	0	0	0	0	0	0
2016-10-12	53773	*	*	5	1	*	*	private	173	faecal sample	unbekannte Art	0	0	0	0	0	0	0	0	0	0	0	0	0	0	0	0	0	0	0	0	0	0	0	1	0	1	0	0	0	0	0	0	0	0	0	0	0	0
2016-04-21	39221	2	*	3	1	*	*	private	174	faecal sample	T. hermanni	1	0	0	0	0	0	0	0	0	0	0	0	0	0	0	0	0	0	0	0	0	0	0	0	1	0	1	2	0	0	0	0	0	0	0	0	0	0
2016-04-21	39221	1	*	*	2	*	*	private	174	faecal sample	unbekannte Art	0	0	0	0	0	0	0	0	0	0	0	0	0	0	0	0	0	0	0	0	0	0	0	1	1	0	1	2	0	0	0	0	0	0	0	0	0	0
2016-08-01	48683	2	2	*	*	*	*	private	175	faecal sample	T. hermanni	1	0	0	0	0	0	0	0	0	0	0	0	0	0	0	0	0	0	0	0	0	0	0	0	0	1	0	0	0	0	0	0	0	0	0	0	0	0
2016-09-29	24340	*	*	9	2	*	*	private	176	faecal sample	T. hermanni	1	0	0	0	0	0	0	0	0	0	0	0	0	0	0	0	0	0	0	0	0	0	0	0	1	0	1	1	0	0	0	0	0	0	0	0	0	0
2016-09-06	51147	*	*	15	1	*	*	private	177	faecal sample	T. hermanni	1	0	0	0	0	0	0	0	0	0	0	0	0	0	0	0	0	0	0	0	0	0	0	0	1	0	0	0	0	0	0	0	0	0	0	0	0	0
2016-09-27	27729	2	2	13	*	8	0.051	private	178	faecal sample	T. hermanni	1	0	0	0	0	0	0	0	0	0	0	0	0	0	0	0	0	0	0	0	0	0	0	0	1	0	1	1	0	0	0	0	0	0	0	0	0	0
2016-09-27	27729	*	*	1	*	*	*	private	178	faecal sample	unbekannte Art	0	0	0	0	0	0	0	0	0	0	0	0	0	0	0	0	0	0	0	0	0	0	0	1	1	0	1	2	0	0	0	0	0	0	0	0	0	0
2016-09-27	27729	*	*	1	*	*	*	private	178	faecal sample	unbekannte Art	0	0	0	0	0	0	0	0	0	0	0	0	0	0	0	0	0	0	0	0	0	0	0	1	1	0	1	2	0	0	0	0	0	0	0	0	0	0
2016-09-27	27729	*	*	1	*	*	*	private	178	faecal sample	unbekannte Art	0	0	0	0	0	0	0	0	0	0	0	0	0	0	0	0	0	0	0	0	0	0	0	1	1	0	1	2	0	0	0	0	0	0	0	0	0	0
2016-09-06	39128	*	*	2	*	*	*	private	179	faecal sample	unbekannte Art	0	0	0	0	0	0	0	0	0	0	0	0	0	0	0	0	0	0	0	0	0	0	0	1	1	0	1	2	0	0	0	0	0	0	0	0	0	0
2016-10-18	39128	*	*	1.5	*	*	*	private	179	faecal sample	unbekannte Art	0	0	0	0	0	0	0	0	0	0	0	0	0	0	0	0	0	0	0	0	0	0	0	1	0	1	0	0	0	0	0	0	0	0	0	0	0	0
2016-10-11	61209	*	*	*	*	*	*	private	180	faecal sample	T. hermanni	1	0	0	0	0	0	0	0	0	0	0	0	0	0	0	0	0	0	0	0	0	0	0	0	1	0	1	2	0	0	0	0	0	0	0	0	0	0
2016-09-09	22969	2	*	14	*	*	*	private	181	faecal sample	T. hermanni	1	0	0	0	0	0	0	0	0	0	0	0	0	0	0	0	0	0	0	0	0	0	0	0	1	0	1	2	0	0	0	0	0	0	0	0	0	0
2016-08-09	88339	2	*	*	*	*	*	private	182	faecal sample	T. hermanni	1	0	0	0	0	0	0	0	0	0	0	0	0	0	0	0	0	0	0	0	0	0	0	0	1	0	1	3	0	0	0	0	0	0	0	0	0	0
2016-08-09	97084	*	*	12	*	15	0.574	private	183	faecal sample	T. graeca	0	0	0	1	0	0	0	0	0	0	0	0	0	0	0	0	0	0	0	0	0	0	0	0	0	1	0	0	0	0	0	0	0	0	0	0	0	0
2016-08-23	90766	*	*	*	1	*	*	private	184	faecal sample	T. hermanni	1	0	0	0	0	0	0	0	0	0	0	0	0	0	0	0	0	0	0	0	0	0	0	0	1	0	1	1	0	0	0	0	0	0	0	0	0	0
2016-09-21	90766	*	*	*	1	*	*	private	184	faecal sample	T. hermanni	1	0	0	0	0	0	0	0	0	0	0	0	0	0	0	0	0	0	0	0	0	0	0	0	0	1	0	0	0	0	0	0	0	0	0	0	0	0
2015-10-21	71638	*	*	1	*	10	0.102	private	185	faecal sample	T. hermanni	1	0	0	0	0	0	0	0	0	0	0	0	0	0	0	0	0	0	0	0	0	0	0	0	1	0	1	2	0	0	0	0	0	0	0	0	0	0
2015-11-20	71638	*	*	1	*	*	*	private	185	faecal sample	T. hermanni	1	0	0	0	0	0	0	0	0	0	0	0	0	0	0	0	0	0	0	0	0	0	0	0	1	0	1	3	0	0	0	0	0	0	0	0	0	0
2015-11-02	31303	*	*	*	*	*	0.974	private	186	faecal sample	T. hermanni	1	0	0	0	0	0	0	0	0	0	0	0	0	0	0	0	0	0	0	0	0	0	0	0	0	1	0	0	0	0	0	0	0	0	0	0	0	0
2015-11-02	31303	*	*	*	*	*	0.114	private	187	faecal sample	T. hermanni	1	0	0	0	0	0	0	0	0	0	0	0	0	0	0	0	0	0	0	0	0	0	0	0	0	1	0	0	0	0	0	0	0	0	0	0	0	0
2016-08-02	57319	2	2	9	1	*	*	private	188	faecal sample	T. hermanni	1	0	0	0	0	0	0	0	0	0	0	0	0	0	0	0	0	0	0	0	0	0	0	0	0	1	0	0	0	0	0	0	0	0	0	0	0	0
2016-09-13	82110	2	2	3	*	*	0.14	private	189	faecal sample	T. hermanni	1	0	0	0	0	0	0	0	0	0	0	0	0	0	0	0	0	0	0	0	0	0	0	0	1	0	1	2	0	0	0	0	0	0	0	0	0	0
2016-09-13	82110	2	2	3	*	*	0.097	private	189	faecal sample	T. hermanni	1	0	0	0	0	0	0	0	0	0	0	0	0	0	0	0	0	0	0	0	0	0	0	0	1	0	1	2	0	0	0	0	0	0	0	0	0	0
2016-08-22	15837	*	*	5	1	*	*	private	190	faecal sample	T. horsfieldii	0	0	1	0	0	0	0	0	0	0	0	0	0	0	0	0	0	0	0	0	0	0	0	0	1	0	1	3	0	0	0	0	0	0	0	0	0	0
2016-08-22	15837	*	*	3	*	*	*	private	190	faecal sample	T. graeca	0	0	0	1	0	0	0	0	0	0	0	0	0	0	0	0	0	0	0	0	0	0	0	0	1	0	1	3	0	0	0	0	0	0	0	0	0	0
2016-09-01	53757	2	*	*	*	*	*	private	191	faecal sample	T. hermanni	1	0	0	0	0	0	0	0	0	0	0	0	0	0	0	0	0	0	0	0	0	0	0	0	0	1	0	0	0	0	0	0	0	0	0	0	0	0
2016-10-21	6766	*	*	*	*	*	*	private	192	faecal sample	T. hermanni	1	0	0	0	0	0	0	0	0	0	0	0	0	0	0	0	0	0	0	0	0	0	0	0	1	0	1	2	0	0	0	0	0	0	0	0	0	0
2015-11-12	46562	*	*	*	*	*	*	private	193	faecal sample	unbekannte Art	0	0	0	0	0	0	0	0	0	0	0	0	0	0	0	0	0	0	0	0	0	0	0	1	0	1	0	0	0	0	0	0	0	0	0	0	0	0
2016-09-08	30519	*	*	10	1	*	*	private	194	faecal sample	unbekannte Art	0	0	0	0	0	0	0	0	0	0	0	0	0	0	0	0	0	0	0	0	0	0	0	1	1	0	1	2	0	0	0	0	0	0	0	0	0	0
2016-03-24	13509	*	*	*	*	*	*	private	195	faecal sample	unbekannte Art	0	0	0	0	0	0	0	0	0	0	0	0	0	0	0	0	0	0	0	0	0	0	0	1	0	1	0	0	0	0	0	0	0	0	0	0	0	0
2016-09-26	38165	2	*	*	2	*	*	private	196	faecal sample	T. hermanni	1	0	0	0	0	0	0	0	0	0	0	0	0	0	0	0	0	0	0	0	0	0	0	0	0	1	0	0	0	0	0	0	0	0	0	0	0	0
2016-09-26	38165	*	*	*	1	*	*	private	196	faecal sample	T. hermanni	1	0	0	0	0	0	0	0	0	0	0	0	0	0	0	0	0	0	0	0	0	0	0	0	0	1	0	0	0	0	0	0	0	0	0	0	0	0
2016-09-19	38154	*	*	*	2	*	*	private	197	faecal sample	T. horsfieldii	0	0	1	0	0	0	0	0	0	0	0	0	0	0	0	0	0	0	0	0	0	0	0	0	0	1	0	0	0	0	0	0	0	0	0	0	0	0
2016-10-31	31275	2	*	*	*	*	*	private	198	faecal sample	T. hermanni	1	0	0	0	0	0	0	0	0	0	0	0	0	0	0	0	0	0	0	0	0	0	0	0	0	1	0	0	0	0	0	0	0	0	0	0	0	0
2016-07-26	64689	2	*	*	*	*	*	private	199	faecal sample	unbekannte Art	0	0	0	0	0	0	0	0	0	0	0	0	0	0	0	0	0	0	0	0	0	0	0	1	0	1	0	0	0	0	0	0	0	0	0	0	0	0
2016-09-19	50997	2	2	1	*	*	*	private	200	faecal sample	T. hermanni	1	0	0	0	0	0	0	0	0	0	0	0	0	0	0	0	0	0	0	0	0	0	0	0	0	1	0	0	0	0	0	0	0	0	0	0	0	0
2016-09-26	30173	*	*	18	2	*	*	private	201	faecal sample	T. hermanni	1	0	0	0	0	0	0	0	0	0	0	0	0	0	0	0	0	0	0	0	0	0	0	0	0	1	0	0	0	0	0	0	0	0	0	0	0	0
2016-04-01	38448	*	*	*	*	*	*	private	202	faecal sample	T. hermanni	1	0	0	0	0	0	0	0	0	0	0	0	0	0	0	0	0	0	0	0	0	0	0	0	1	0	1	2	0	0	0	0	0	0	0	0	0	0
2016-08-25	36166	2	2	2	*	12	0.13	private	203	faecal sample	T. hermanni	1	0	0	0	0	0	0	0	0	0	0	0	0	0	0	0	0	0	0	0	0	0	0	0	1	0	1	1	0	0	0	0	0	0	0	0	0	0
2016-08-25	36166	2	2	2	*	12	0.089	private	203	faecal sample	T. hermanni	1	0	0	0	0	0	0	0	0	0	0	0	0	0	0	0	0	0	0	0	0	0	0	0	1	0	1	1	0	0	0	0	0	0	0	0	0	0
2016-08-05	68309	1	*	1	2	*	*	private	204	faecal sample	T. hermanni	1	0	0	0	0	0	0	0	0	0	0	0	0	0	0	0	0	0	0	0	0	0	0	0	1	0	1	2	0	0	0	0	0	0	0	0	0	0
2015-11-12	71686	*	2	16	1	21	1.014	private	205	faecal sample	T. hermanni	1	0	0	0	0	0	0	0	0	0	0	0	0	0	0	0	0	0	0	0	0	0	0	0	0	1	0	0	0	0	0	0	0	0	0	0	0	0
2016-05-03	71686	1	2	17	1	20.5	1.1	private	205	faecal sample	T. hermanni	1	0	0	0	0	0	0	0	0	0	0	0	0	0	0	0	0	0	0	0	0	0	0	0	0	1	0	0	0	0	0	0	0	0	0	0	0	0
2016-08-02	71686	1	2	17	1	20.5	1.07	private	205	faecal sample	T. hermanni	1	0	0	0	0	0	0	0	0	0	0	0	0	0	0	0	0	0	0	0	0	0	0	0	0	1	0	0	0	0	0	0	0	0	0	0	0	0
2016-08-24	71686	1	*	*	1	*	*	private	205	faecal sample	T. hermanni	1	0	0	0	0	0	0	0	0	0	0	0	0	0	0	0	0	0	0	0	0	0	0	0	0	1	0	0	0	0	0	0	0	0	0	0	0	0
2016-10-10	71686	*	*	18	1	*	*	private	205	faecal sample	T. hermanni	1	0	0	0	0	0	0	0	0	0	0	0	0	0	0	0	0	0	0	0	0	0	0	0	0	1	0	0	0	0	0	0	0	0	0	0	0	0
2016-07-18	66333	2	*	3	*	*	*	private	206	faecal sample	T. graeca	0	0	0	1	0	0	0	0	0	0	0	0	0	0	0	0	0	0	0	0	0	0	0	0	1	0	1	1	0	0	0	0	0	0	0	0	0	0
2016-09-01	75382	2	2	9	*	*	*	private	207	faecal sample	T. graeca nabeulensis	0	0	0	0	1	0	0	0	0	0	0	0	0	0	0	0	0	0	0	0	0	0	0	0	0	1	0	0	0	0	0	0	0	0	0	0	0	0
2016-11-07	67310	2	2	1	*	*	74	private	208	faecal sample	T. hermanni	1	0	0	0	0	0	0	0	0	0	0	0	0	0	0	0	0	0	0	0	0	0	0	0	1	0	1	1	0	0	0	0	0	0	0	0	0	0
2016-11-07	67310	2	2	1	*	*	0.104	private	209	faecal sample	T. hermanni	1	0	0	0	0	0	0	0	0	0	0	0	0	0	0	0	0	0	0	0	0	0	0	0	1	0	1	1	0	0	0	0	0	0	0	0	0	0
2016-08-30	92705	*	*	6	2	*	0.24	private	210	faecal sample	unbekannte Art	0	0	0	0	0	0	0	0	0	0	0	0	0	0	0	0	0	0	0	0	0	0	0	1	0	1	0	0	0	0	0	0	0	0	0	0	0	0
2015-10-28	45772	2	*	2.5	*	10	0.106	private	211	faecal sample	T. hermanni	1	0	0	0	0	0	0	0	0	0	0	0	0	0	0	0	0	0	0	0	0	0	0	0	0	1	0	0	0	0	0	0	0	0	0	0	0	0
2016-07-28	45772	1	*	3	*	*	*	private	211	faecal sample	T. hermanni	1	0	0	0	0	0	0	0	0	0	0	0	0	0	0	0	0	0	0	0	0	0	0	0	0	1	0	0	0	0	0	0	0	0	0	0	0	0
2016-08-15	30655	*	*	7	*	*	*	private	212	faecal sample	T. hermanni	1	0	0	0	0	0	0	0	0	0	0	0	0	0	0	0	0	0	0	0	0	0	0	0	1	0	1	2	0	0	0	0	0	0	0	0	0	0
2016-08-09	53773	*	*	17.5	1	*	*	private	213	faecal sample	T. hermanni	1	0	0	0	0	0	0	0	0	0	0	0	0	0	0	0	0	0	0	0	0	0	0	0	1	0	1	3	0	0	0	0	0	0	0	0	0	0
2016-09-29	37447	*	*	*	*	*	*	private	214	faecal sample	T. hermanni	1	0	0	0	0	0	0	0	0	0	0	0	0	0	0	0	0	0	0	0	0	0	0	0	0	1	0	0	0	0	0	0	0	0	0	0	0	0
2016-06-15	59555	2	*	*	*	*	*	private	215	faecal sample	unbekannte Art	0	0	0	0	0	0	0	0	0	0	0	0	0	0	0	0	0	0	0	0	0	0	0	1	1	0	1	3	0	0	0	0	0	0	0	0	0	0
2016-06-15	59555	2	*	*	*	*	*	private	215	faecal sample	unbekannte Art	0	0	0	0	0	0	0	0	0	0	0	0	0	0	0	0	0	0	0	0	0	0	0	1	1	0	1	2	0	0	0	0	0	0	0	0	0	0
2016-12-09	66663	2	*	adult	*	*	*	private	216	faecal sample	Malacochersus tornieri	0	0	0	0	0	0	0	0	1	0	0	0	0	0	0	0	0	0	0	0	0	0	0	0	0	1	0	0	0	0	0	0	0	0	0	0	0	0
2016-11-21	38442	*	*	10	1	*	*	private	217	faecal sample	unbekannte Art	0	0	0	0	0	0	0	0	0	0	0	0	0	0	0	0	0	0	0	0	0	0	0	1	1	0	1	1	0	0	0	0	0	0	0	0	0	0
2016-08-22	18146	1	1	0.35	*	*	*	private	218	faecal sample	T. hermanni	1	0	0	0	0	0	0	0	0	0	0	0	0	0	0	0	0	0	0	0	0	0	0	0	1	0	1	1	0	0	0	0	0	0	0	0	0	0
2016-06-20	47805	1	1	17	*	*	*	private	219	faecal sample	T. hermanni	1	0	0	0	0	0	0	0	0	0	0	0	0	0	0	0	0	0	0	0	0	0	0	0	0	1	0	0	0	0	0	0	0	0	0	0	0	0
2016-05-03	95326	*	*	4	2	10	0.18	private	220	faecal sample	T. kleinmanni	0	0	0	0	0	0	1	0	0	0	0	0	0	0	0	0	0	0	0	0	0	0	0	0	1	0	1	3	0	0	0	0	0	0	0	0	0	0
2016-09-09	53844	*	*	5	1	*	*	private	221	faecal sample	T. hermanni	1	0	0	0	0	0	0	0	0	0	0	0	0	0	0	0	0	0	0	0	0	0	0	0	0	1	0	0	0	0	0	0	0	0	0	0	0	0
2016-01-13	83410	*	*	1	*	7	0.1	private	221	faecal sample	Stigmochelys pardialis	0	0	0	0	0	0	0	0	0	1	0	0	0	0	0	0	0	0	0	0	0	0	0	0	0	1	0	0	0	0	0	0	0	0	0	0	0	0
2016-07-27	83410	*	*	juvenil	*	*	*	private	221	faecal sample	Stigmochelys pardialis	0	0	0	0	0	0	0	0	0	1	0	0	0	0	0	0	0	0	0	0	0	0	0	0	1	0	0	0	0	0	0	0	0	0	0	0	0	0
2016-07-27	83410	1	*	juvenil	2	5.8	0.0389	private	221	section	Stigmochelys pardialis	0	0	0	0	0	0	0	0	0	1	0	0	0	0	0	0	0	0	0	0	0	0	0	0	0	1	0	0	0	0	0	0	0	0	0	0	0	0
2016-08-11	83410	*	*	juvenil	2	5.8	0.0389	private	221	section	Stigmochelys pardialis	0	0	0	0	0	0	0	0	0	1	0	0	0	0	0	0	0	0	0	0	0	0	0	0	1	0	0	0	0	0	0	0	0	0	0	0	0	0
2016-09-29	38446	*	*	*	*	*	*	private	222	faecal sample	unbekannte Art	0	0	0	0	0	0	0	0	0	0	0	0	0	0	0	0	0	0	0	0	0	0	0	1	1	0	1	1	0	0	0	0	0	0	0	0	0	0
2016-10-13	38442	*	*	*	1	*	*	private	222	faecal sample	T. hermanni	1	0	0	0	0	0	0	0	0	0	0	0	0	0	0	0	0	0	0	0	0	0	0	0	1	0	1	2	0	0	0	0	0	0	0	0	0	0
2016-12-16	45772	2	*	1.5	*	*	*	private	223	faecal sample	T. hermanni	1	0	0	0	0	0	0	0	0	0	0	0	0	0	0	0	0	0	0	0	0	0	0	0	1	0	1	2	0	0	0	0	0	0	0	0	0	0
2016-11-07	50226	*	*	*	*	*	*	private	224	faecal sample	T. hermanni	1	0	0	0	0	0	0	0	0	0	0	0	0	0	0	0	0	0	0	0	0	0	0	0	0	1	0	0	0	0	0	0	0	0	0	0	0	0
2016-09-19	74189	2	2	9	1	16	0.722	private	225	faecal sample	T. hermanni	1	0	0	0	0	0	0	0	0	0	0	0	0	0	0	0	0	0	0	0	0	0	0	0	0	1	0	0	0	0	0	0	0	0	0	0	0	0
2016-09-19	74189	2	2	9	2	20	1.435	private	225	faecal sample	T. hermanni	1	0	0	0	0	0	0	0	0	0	0	0	0	0	0	0	0	0	0	0	0	0	0	0	0	1	0	0	0	0	0	0	0	0	0	0	0	0
2016-05-19	67281	*	*	14	1	*	*	private	226	faecal sample	T. hermanni	1	0	0	0	0	0	0	0	0	0	0	0	0	0	0	0	0	0	0	0	0	0	0	0	0	1	0	0	0	0	0	0	0	0	0	0	0	0
2016-06-09	53757	1	*	adult	2	*	*	private	227	faecal sample	T. horsfieldii	0	0	1	0	0	0	0	0	0	0	0	0	0	0	0	0	0	0	0	0	0	0	0	0	1	0	1	2	0	0	0	0	0	0	0	0	0	0
2016-10-14	51643	*	*	*	*	*	*	private	228	faecal sample	T. horsfieldii	0	0	1	0	0	0	0	0	0	0	0	0	0	0	0	0	0	0	0	0	0	0	0	0	0	1	0	0	0	0	0	0	0	0	0	0	0	0
2015-10-22	53859	*	*	*	*	*	*	private	229	faecal sample	T. hermanni	1	0	0	0	0	0	0	0	0	0	0	0	0	0	0	0	0	0	0	0	0	0	0	0	0	1	0	0	0	0	0	0	0	0	0	0	0	0
2016-04-20	53859	1	*	*	2	*	*	private	229	faecal sample	T. hermanni	1	0	0	0	0	0	0	0	0	0	0	0	0	0	0	0	0	0	0	0	0	0	0	0	0	1	0	0	0	0	0	0	0	0	0	0	0	0
2016-04-20	53859	1	*	*	1	*	*	private	229	faecal sample	T. hermanni	1	0	0	0	0	0	0	0	0	0	0	0	0	0	0	0	0	0	0	0	0	0	0	0	0	1	0	0	0	0	0	0	0	0	0	0	0	0
2016-10-18	53859	*	*	*	1	*	*	private	229	faecal sample	T. hermanni	1	0	0	0	0	0	0	0	0	0	0	0	0	0	0	0	0	0	0	0	0	0	0	0	0	1	0	0	0	0	0	0	0	0	0	0	0	0
2016-11-11	53639	*	*	6	*	*	*	private	230	faecal sample	unbekannte Art	0	0	0	0	0	0	0	0	0	0	0	0	0	0	0	0	0	0	0	0	0	0	0	1	0	1	0	0	0	0	0	0	0	0	0	0	0	0
2016-09-27	26954	2	2	9	*	23	1.3	private	231	faecal sample	T. hermanni	1	0	0	0	0	0	0	0	0	0	0	0	0	0	0	0	0	0	0	0	0	0	0	0	0	1	0	0	0	0	0	0	0	0	0	0	0	0
2016-09-27	26954	2	2	9	*	21	1.113	private	231	faecal sample	T. hermanni	1	0	0	0	0	0	0	0	0	0	0	0	0	0	0	0	0	0	0	0	0	0	0	0	0	1	0	0	0	0	0	0	0	0	0	0	0	0
2015-11-02	4928	*	*	12	2	14	0.406	private	232	faecal sample	T. horsfieldii	0	0	1	0	0	0	0	0	0	0	0	0	0	0	0	0	0	0	0	0	0	0	0	0	0	1	0	0	0	0	0	0	0	0	0	0	0	0
2016-07-11	93133	*	*	3	1	*	*	private	233	faecal sample	T. hermanni	1	0	0	0	0	0	0	0	0	0	0	0	0	0	0	0	0	0	0	0	0	0	0	0	0	1	0	0	0	0	0	0	0	0	0	0	0	0
2016-08-30	97076	*	*	6	*	*	*	private	234	faecal sample	T. hermanni	1	0	0	0	0	0	0	0	0	0	0	0	0	0	0	0	0	0	0	0	0	0	0	0	0	1	0	0	0	0	0	0	0	0	0	0	0	0
2016-10-24	7747	*	*	45	*	20	0.53	private	235	faecal sample	T. horsfieldii	0	0	1	0	0	0	0	0	0	0	0	0	0	0	0	0	0	0	0	0	0	0	0	0	0	1	0	0	0	0	0	0	0	0	0	0	0	0
2016-08-23	56218	2	*	*	*	*	*	private	236	faecal sample	T. hermanni	1	0	0	0	0	0	0	0	0	0	0	0	0	0	0	0	0	0	0	0	0	0	0	0	1	0	1	2	0	0	0	0	0	0	0	0	0	0
2016-09-28	30938	*	*	10	2	*	*	private	237	faecal sample	T. hermanni	1	0	0	0	0	0	0	0	0	0	0	0	0	0	0	0	0	0	0	0	0	0	0	0	1	0	1	1	0	0	0	0	0	0	0	0	0	0
2016-09-30	30938	*	*	8	2	*	*	private	237	faecal sample	T. hermanni	1	0	0	0	0	0	0	0	0	0	0	0	0	0	0	0	0	0	0	0	0	0	0	0	1	0	1	1	0	0	0	0	0	0	0	0	0	0
2016-09-23	26919	*	*	12	2	*	*	private	238	faecal sample	unbekannte Art	0	0	0	0	0	0	0	0	0	0	0	0	0	0	0	0	0	0	0	0	0	0	0	1	1	0	1	1	0	0	0	0	0	0	0	0	0	0
2016-08-08	10251	*	*	*	*	*	*	private	239	faecal sample	unbekannte Art	0	0	0	0	0	0	0	0	0	0	0	0	0	0	0	0	0	0	0	0	0	0	0	1	1	0	1	2	0	0	0	0	0	0	0	0	0	0
2016-08-22	97082	*	*	25	1	*	*	private	240	faecal sample	T. hermanni	1	0	0	0	0	0	0	0	0	0	0	0	0	0	0	0	0	0	0	0	0	0	0	0	0	1	0	0	0	0	0	0	0	0	0	0	0	0
2016-08-22	97082	*	*	25	1	*	*	private	240	faecal sample	T. hermanni	1	0	0	0	0	0	0	0	0	0	0	0	0	0	0	0	0	0	0	0	0	0	0	0	0	1	0	0	0	0	0	0	0	0	0	0	0	0
2016-04-06	42281	2	1	2	*	8.5	0.09	private	241	section	T. graeca nabeulensis	0	0	0	0	1	0	0	0	0	0	0	0	0	0	0	0	0	0	0	0	0	0	0	0	1	0	0	0	0	0	3	1	0	0	0	0	0	0
2015-12-15	10787	2	1	8	*	*	*	private	242	faecal sample	T. hermanni	1	0	0	0	0	0	0	0	0	0	0	0	0	0	0	0	0	0	0	0	0	0	0	0	0	1	0	0	0	0	0	0	0	0	0	0	0	0
2016-11-25	10787	2	*	9	*	*	*	private	242	faecal sample	T. hermanni	1	0	0	0	0	0	0	0	0	0	0	0	0	0	0	0	0	0	0	0	0	0	0	0	0	1	0	0	0	0	0	0	0	0	0	0	0	0
2016-06-14	82140	*	*	adult	2	*	*	private	243	faecal sample	T. hermanni	1	0	0	0	0	0	0	0	0	0	0	0	0	0	0	0	0	0	0	0	0	0	0	0	1	0	1	2	0	0	0	0	0	0	0	0	0	0
2016-07-19	30974	1	*	adult	2	*	*	private	244	faecal sample	T. hermanni	1	0	0	0	0	0	0	0	0	0	0	0	0	0	0	0	0	0	0	0	0	0	0	0	1	0	1	1	0	0	0	0	0	0	0	0	0	0
2016-10-05	30974	*	*	*	1	*	*	private	244	control after deworming	T. hermanni	1	0	0	0	0	0	0	0	0	0	0	0	0	0	0	0	0	0	0	0	0	0	0	0	0	1	0	0	0	0	0	0	0	0	0	0	0	0
2016-08-25	67549	*	*	2	*	*	*	private	245	faecal sample	T. hermanni	1	0	0	0	0	0	0	0	0	0	0	0	0	0	0	0	0	0	0	0	0	0	0	0	0	1	0	0	0	0	0	0	0	0	0	0	0	0
2016-08-26	79809	2	2	*	2	*	*	private	246	faecal sample	T. hermanni	1	0	0	0	0	0	0	0	0	0	0	0	0	0	0	0	0	0	0	0	0	0	0	0	1	0	1	2	0	0	0	0	0	0	0	0	0	0
2016-10-10	79809	2	2	*	*	*	*	private	246	faecal sample	T. hermanni	1	0	0	0	0	0	0	0	0	0	0	0	0	0	0	0	0	0	0	0	0	0	0	0	1	0	1	2	0	0	0	0	0	0	0	0	0	0
2016-05-20	25924	1	2	15	2	*	0.72	private	247	faecal sample	T. hermanni	1	0	0	0	0	0	0	0	0	0	0	0	0	0	0	0	0	0	0	0	0	0	0	0	1	0	1	1	0	0	0	0	0	0	0	0	0	0
2016-09-07	25924	*	*	19	2	*	*	private	247	faecal sample	T. hermanni	1	0	0	0	0	0	0	0	0	0	0	0	0	0	0	0	0	0	0	0	0	0	0	0	0	1	0	0	0	0	0	0	0	0	0	0	0	0
2016-09-07	25924	*	*	14	1	*	*	private	247	faecal sample	unbekannte Art	0	0	0	0	0	0	0	0	0	0	0	0	0	0	0	0	0	0	0	0	0	0	0	1	1	0	1	1	0	0	0	0	0	0	0	0	0	0
2016-09-07	25924	*	*	7	*	*	*	private	247	faecal sample	unbekannte Art	0	0	0	0	0	0	0	0	0	0	0	0	0	0	0	0	0	0	0	0	0	0	0	1	1	0	1	2	0	0	0	0	0	0	0	0	0	0
2016-09-27	31180	2	*	*	*	*	*	private	248	faecal sample	unbekannte Art	0	0	0	0	0	0	0	0	0	0	0	0	0	0	0	0	0	0	0	0	0	0	0	1	0	1	0	0	0	0	0	0	0	0	0	0	0	0
2016-09-15	41844	2	*	3	*	*	*	private	249	faecal sample	unbekannte Art	0	0	0	0	0	0	0	0	0	0	0	0	0	0	0	0	0	0	0	0	0	0	0	1	0	1	0	0	0	0	0	0	0	0	0	0	0	0
2016-09-27	56332	1	2	*	*	10.5	0.135	private	250	faecal sample	T. hermanni	1	0	0	0	0	0	0	0	0	0	0	0	0	0	0	0	0	0	0	0	0	0	0	1	0	1	0	0	0	0	0	0	0	0	0	0	0	0
2016-08-02	27612	2	*	*	*	*	*	private	251	faecal sample	unbekannte Art	0	0	0	0	0	0	0	0	0	0	0	0	0	0	0	0	0	0	0	0	0	0	0	1	0	1	0	0	0	0	0	0	0	0	0	0	0	0
2016-05-19	71336	1	*	4.5	2	*	*	private	252	faecal sample	unbekannte Art	0	0	0	0	0	0	0	0	0	0	0	0	0	0	0	0	0	0	0	0	0	0	0	1	0	1	0	0	0	0	0	0	0	0	0	0	0	0
2016-06-22	41540	*	*	*	*	*	*	private	253	faecal sample	unbekannte Art	0	0	0	0	0	0	0	0	0	0	0	0	0	0	0	0	0	0	0	0	0	0	0	1	1	0	0	0	0	0	0	0	0	0	0	0	0	0
2016-06-22	41540	*	*	*	*	*	*	private	253	faecal sample	unbekannte Art	0	0	0	0	0	0	0	0	0	0	0	0	0	0	0	0	0	0	0	0	0	0	0	1	1	0	0	0	0	0	0	0	0	0	0	0	0	0
2016-05-30	24568	1	*	*	*	*	*	private	254	faecal sample	unbekannte Art	0	0	0	0	0	0	0	0	0	0	0	0	0	0	0	0	0	0	0	0	0	0	0	1	1	0	0	0	0	0	0	0	0	0	0	0	0	0
2016-06-01	38536	*	*	5	*	*	*	private	255	faecal sample	T. hermanni	1	0	0	0	0	0	0	0	0	0	0	0	0	0	0	0	0	0	0	0	0	0	0	0	1	0	1	2	0	0	0	0	0	0	0	0	0	0
2016-09-30	13357	*	*	17	1	*	*	private	256	faecal sample	T. graeca	0	0	0	1	0	0	0	0	0	0	0	0	0	0	0	0	0	0	0	0	0	0	0	0	0	1	0	0	0	0	0	0	0	0	0	0	0	0
2015-11-16	13357	*	*	1	1	25	1.6	private	256	faecal sample	T. graeca	0	0	0	1	0	0	0	0	0	0	0	0	0	0	0	0	0	0	0	0	0	0	0	0	0	1	0	0	0	0	0	0	0	0	0	0	0	0
2016-04-19	53639	*	*	9	2	*	*	private	257	faecal sample	T. hermanni	1	0	0	0	0	0	0	0	0	0	0	0	0	0	0	0	0	0	0	0	0	0	0	0	0	1	0	0	0	0	0	0	0	0	0	0	0	0
2016-07-19	53639	2	*	*	*	*	*	private	257	faecal sample	T. hermanni	1	0	0	0	0	0	0	0	0	0	0	0	0	0	0	0	0	0	0	0	0	0	0	0	0	1	0	0	0	0	0	0	0	0	0	0	0	0
2016-07-19	53639	2	*	*	2	*	*	private	257	faecal sample	T. hermanni	1	0	0	0	0	0	0	0	0	0	0	0	0	0	0	0	0	0	0	0	0	0	0	0	0	1	0	0	0	0	0	0	0	0	0	0	0	0
2016-07-19	53639	1	*	65	1	*	*	private	257	faecal sample	T. hermanni	1	0	0	0	0	0	0	0	0	0	0	0	0	0	0	0	0	0	0	0	0	0	0	0	0	1	0	0	0	0	0	0	0	0	0	0	0	0
2016-10-05	21035	*	*	8	*	*	*	private	258	faecal sample	T. hermanni	1	0	0	0	0	0	0	0	0	0	0	0	0	0	0	0	0	0	0	0	0	0	0	0	0	1	0	0	0	0	0	0	0	0	0	0	0	0
2016-05-10	95111	*	*	*	*	*	*	private	259	faecal sample	T. hermanni	1	0	0	0	0	0	0	0	0	0	0	0	0	0	0	0	0	0	0	0	0	0	0	0	0	1	0	0	0	0	0	0	0	0	0	0	0	0
2015-10-28	54550	*	*	13	1	11	0.256	private	260	faecal sample	T. hermanni	1	0	0	0	0	0	0	0	0	0	0	0	0	0	0	0	0	0	0	0	0	0	0	0	0	1	0	0	0	0	0	0	0	0	0	0	0	0
2016-09-13	74613	2	*	3	*	*	*	private	261	faecal sample	T. hermanni	1	0	0	0	0	0	0	0	0	0	0	0	0	0	0	0	0	0	0	0	0	0	0	0	1	0	1	2	0	0	0	0	0	0	0	0	0	0
2016-08-11	52134	2	*	6	*	*	*	private	262	faecal sample	T. hermanni	1	0	0	0	0	0	0	0	0	0	0	0	0	0	0	0	0	0	0	0	0	0	0	0	1	0	1	1	0	0	0	0	0	0	0	0	0	0
2016-08-16	77815	2	2	6	1	*	*	private	263	faecal sample	T. graeca	0	0	0	1	0	0	0	0	0	0	0	0	0	0	0	0	0	0	0	0	0	0	0	0	0	1	0	0	0	0	0	0	0	0	0	0	0	0
2015-10-26	95233	*	*	*	*	*	*	private	264	faecal sample	unbekannte Art	0	0	0	0	0	0	0	0	0	0	0	0	0	0	0	0	0	0	0	0	0	0	0	1	0	1	0	0	0	0	0	0	0	0	0	0	0	0
2016-09-27	30457	*	*	11	1	*	*	private	265	faecal sample	Köherschildkröte (Chelonoidis carbonaria)	0	0	0	0	0	0	0	0	0	0	0	0	1	0	0	0	0	0	0	0	0	0	0	0	0	1	0	0	0	0	0	0	0	0	0	0	0	0
2016-08-05	97337	2	*	*	*	*	*	private	266	faecal sample	T. graeca	0	0	0	1	0	0	0	0	0	0	0	0	0	0	0	0	0	0	0	0	0	0	0	0	0	1	0	0	0	0	0	0	0	0	0	0	0	0
2016-08-08	25992	2	*	2.5	*	*	*	private	267	faecal sample	unbekannte Art	0	0	0	0	0	0	0	0	0	0	0	0	0	0	0	0	0	0	0	0	0	0	0	1	1	0	1	3	0	0	0	0	0	0	0	0	0	0
2016-08-22	29308	2	*	2.5	*	*	*	private	268	faecal sample	T. graeca	0	0	0	1	0	0	0	0	0	0	0	0	0	0	0	0	0	0	0	0	0	0	0	0	1	0	1	1	0	0	0	0	0	0	0	0	0	0
2016-08-26	38368	*	*	18	1	*	*	private	269	faecal sample	T. hermanni	1	0	0	0	0	0	0	0	0	0	0	0	0	0	0	0	0	0	0	0	0	0	0	0	0	1	0	0	0	0	0	0	0	0	0	0	0	0
2016-08-01	48341	2	2	4	1	10	0.11	private	270	faecal sample	T. hermanni	1	0	0	0	0	0	0	0	0	0	0	0	0	0	0	0	0	0	0	0	0	0	0	0	1	0	1	1	0	0	0	0	0	0	0	0	0	0
2016-07-29	24107	1	*	*	1	*	*	private	271	faecal sample	T. hermanni	1	0	0	0	0	0	0	0	0	0	0	0	0	0	0	0	0	0	0	0	0	0	0	0	1	0	1	2	0	0	0	0	0	0	0	0	0	0
2016-12-02	72072	*	*	juvenil	*	*	*	private	272	faecal sample	T. hermanni	1	0	0	0	0	0	0	0	0	0	0	0	0	0	0	0	0	0	0	0	0	0	0	0	0	1	0	0	0	0	0	0	0	0	0	0	0	0
2016-04-20	35789	*	*	1	*	*	*	private	273	faecal sample	T. marginata	0	0	0	0	0	1	0	0	0	0	0	0	0	0	0	0	0	0	0	0	0	0	0	0	0	1	0	0	0	0	0	0	0	0	0	0	0	0
2016-06-22	21031	2	*	*	*	*	*	private	274	faecal sample	T. hermanni	1	0	0	0	0	0	0	0	0	0	0	0	0	0	0	0	0	0	0	0	0	0	0	0	0	1	0	0	0	0	0	0	0	0	0	0	0	0
2016-09-06	50859	*	*	60	2	*	1.8	private	275	faecal sample	unbekannte Art	0	0	0	0	0	0	0	0	0	0	0	0	0	0	0	0	0	0	0	0	0	0	0	1	0	1	0	0	0	0	0	0	0	0	0	0	0	0
2016-10-26	53639	*	*	10	*	*	*	private	276	faecal sample	T. hermanni	1	0	0	0	0	0	0	0	0	0	0	0	0	0	0	0	0	0	0	0	0	0	0	0	0	1	0	0	0	0	0	0	0	0	0	0	0	0
2016-09-20	73765	*	*	40	*	*	*	private	277	faecal sample	unbekannte Art	0	0	0	0	0	0	0	0	0	0	0	0	0	0	0	0	0	0	0	0	0	0	0	1	0	1	0	0	0	0	0	0	0	0	0	0	0	0
2016-06-09	18059	1	1	*	*	*	*	private	278	faecal sample	T. horsfieldii	0	0	1	0	0	0	0	0	0	0	0	0	0	0	0	0	0	0	0	0	0	0	0	0	0	1	0	0	0	0	0	0	0	0	0	0	0	0
2016-06-09	18059	1	1	*	*	*	*	private	278	faecal sample	T. horsfieldii	0	0	1	0	0	0	0	0	0	0	0	0	0	0	0	0	0	0	0	0	0	0	0	0	0	1	0	0	0	0	0	0	0	0	0	0	0	0
2016-06-09	18059	1	1	*	*	*	*	private	278	faecal sample	T. graeca	0	0	0	1	0	0	0	0	0	0	0	0	0	0	0	0	0	0	0	0	0	0	0	0	0	1	0	0	0	0	0	0	0	0	0	0	0	0
2016-11-23	92676	*	*	60	2	*	*	private	279	faecal sample	T. graeca	0	0	0	1	0	0	0	0	0	0	0	0	0	0	0	0	0	0	0	0	0	0	0	0	0	1	0	0	0	0	0	0	0	0	0	0	0	0
2016-11-23	92676	*	*	4	2	*	*	private	279	faecal sample	T. hermanni	1	0	0	0	0	0	0	0	0	0	0	0	0	0	0	0	0	0	0	0	0	0	0	0	1	0	1	3	0	0	0	0	0	0	0	0	0	0
2015-11-13	51570	2	*	*	*	*	*	private	280	faecal sample	T. marginata	0	0	0	0	0	1	0	0	0	0	0	0	0	0	0	0	0	0	0	0	0	0	0	0	0	1	0	0	0	0	0	0	0	0	0	0	0	0
2016-09-23	51570	*	*	*	*	20	*	private	280	faecal sample	T. marginata	0	0	0	0	0	1	0	0	0	0	0	0	0	0	0	0	0	0	0	0	0	0	0	0	1	0	1	1	0	0	0	0	0	0	0	0	0	0
2016-10-21	51570	*	*	6	*	*	*	private	280	faecal sample	T. marginata	0	0	0	0	0	1	0	0	0	0	0	0	0	0	0	0	0	0	0	0	0	0	0	0	0	1	0	0	0	0	0	0	0	0	0	0	0	0
2016-12-13	51570	*	*	6	*	*	*	private	280	faecal sample	T. marginata	0	0	0	0	0	1	0	0	0	0	0	0	0	0	0	0	0	0	0	0	0	0	0	0	0	1	0	0	0	0	0	0	0	0	0	0	0	0
2016-07-21	79395	1	*	*	*	*	*	private	281	faecal sample	T. hermanni	1	0	0	0	0	0	0	0	0	0	0	0	0	0	0	0	0	0	0	0	0	0	0	0	1	0	1	1	0	0	0	0	0	0	0	0	0	0
2016-09-19	97318	*	*	3	*	*	*	private	282	faecal sample	Stigmochelys pardialis	0	0	0	0	0	0	0	0	0	1	0	0	0	0	0	0	0	0	0	0	0	0	0	0	1	0	1	3	0	0	0	0	0	0	0	0	0	0
2016-08-03	53925	*	*	0.75	*	*	*	private	283	section	T. hermanni	1	0	0	0	0	0	0	0	0	0	0	0	0	0	0	0	0	0	0	0	0	0	0	0	0	1	0	0	0	0	0	0	0	0	0	0	0	0
2016-11-09	53925	2	*	1	*	*	*	private	283	faecal sample	T. hermanni	1	0	0	0	0	0	0	0	0	0	0	0	0	0	0	0	0	0	0	0	0	0	0	0	0	1	0	0	0	0	0	0	0	0	0	0	0	0
2016-11-09	53925	2	*	0.2	*	*	*	private	283	faecal sample	T. hermanni	1	0	0	0	0	0	0	0	0	0	0	0	0	0	0	0	0	0	0	0	0	0	0	0	1	0	0	0	3	1	0	0	2	1	2	1	0	0
2016-12-14	53925	2	*	1	*	*	*	private	283	faecal sample	T. hermanni	1	0	0	0	0	0	0	0	0	0	0	0	0	0	0	0	0	0	0	0	0	0	0	0	0	1	0	0	0	0	0	0	0	0	0	0	0	0
2016-10-13	30657	2	2	*	*	*	*	private	284	faecal sample	T. hermanni	1	0	0	0	0	0	0	0	0	0	0	0	0	0	0	0	0	0	0	0	0	0	0	0	0	1	0	0	0	0	0	0	0	0	0	0	0	0
2016-09-09	87654	*	*	2	*	*	*	private	285	faecal sample	T. hermanni	1	0	0	0	0	0	0	0	0	0	0	0	0	0	0	0	0	0	0	0	0	0	0	0	1	0	1	2	0	0	0	0	0	0	0	0	0	0
2016-09-01	46459	2	*	*	*	*	*	private	286	faecal sample	T. hermanni	1	0	0	0	0	0	0	0	0	0	0	0	0	0	0	0	0	0	0	0	0	0	0	0	0	1	0	0	0	0	0	0	0	0	0	0	0	0
2016-08-22	97453	1	*	7	*	*	*	private	287	faecal sample	T. hermanni	1	0	0	0	0	0	0	0	0	0	0	0	0	0	0	0	0	0	0	0	0	0	0	0	1	0	1	3	0	0	0	0	0	0	0	0	0	0
2016-08-22	97453	2	*	*	*	*	*	private	287	faecal sample	unbekannte Art	0	0	0	0	0	0	0	0	0	0	0	0	0	0	0	0	0	0	0	0	0	0	0	1	1	0	1	1	0	0	0	0	0	0	0	0	0	0
2016-10-14	75391	*	*	15	2	*	*	private	288	faecal sample	T. hermanni	1	0	0	0	0	0	0	0	0	0	0	0	0	0	0	0	0	0	0	0	0	0	0	0	1	0	1	3	0	0	0	0	0	0	0	0	0	0
2016-10-14	75391	*	*	*	2	*	*	private	288	faecal sample	unbekannte Art	0	0	0	0	0	0	0	0	0	0	0	0	0	0	0	0	0	0	0	0	0	0	0	1	1	0	1	2	0	0	0	0	0	0	0	0	0	0
2016-07-29	73457	2	2	10	*	*	*	private	289	faecal sample	T. hermanni	1	0	0	0	0	0	0	0	0	0	0	0	0	0	0	0	0	0	0	0	0	0	0	0	0	1	0	0	0	0	0	0	0	0	0	0	0	0
2016-09-06	74257	*	*	2	2	*	*	private	290	faecal sample	T. hermanni	1	0	0	0	0	0	0	0	0	0	0	0	0	0	0	0	0	0	0	0	0	0	0	0	1	0	1	1	0	0	0	0	0	0	0	0	0	0
2016-09-20	12045	*	*	5	*	*	*	private	291	faecal sample	T. horsfieldii	0	0	1	0	0	0	0	0	0	0	0	0	0	0	0	0	0	0	0	0	0	0	0	0	1	0	1	1	0	0	0	0	0	0	0	0	0	0
2016-09-12	12045	*	*	17	1	*	*	private	292	faecal sample	T. horsfieldii	0	0	1	0	0	0	0	0	0	0	0	0	0	0	0	0	0	0	0	0	0	0	0	0	1	0	1	2	0	0	0	0	0	0	0	0	0	0
2016-09-16	12045	*	*	5	*	*	*	private	292	faecal sample	T. horsfieldii	0	0	1	0	0	0	0	0	0	0	0	0	0	0	0	0	0	0	0	0	0	0	0	0	1	0	1	1	0	0	0	0	0	0	0	0	0	0
2016-08-11	65193	2	*	2	*	*	*	private	293	faecal sample	T. hermanni	1	0	0	0	0	0	0	0	0	0	0	0	0	0	0	0	0	0	0	0	0	0	0	0	1	0	1	2	0	0	0	0	0	0	0	0	0	0
2016-08-11	65193	2	*	adult	*	*	*	private	293	faecal sample	T. hermanni	1	0	0	0	0	0	0	0	0	0	0	0	0	0	0	0	0	0	0	0	0	0	0	0	1	0	1	3	0	0	0	0	0	0	0	0	0	0
2016-09-01	88471	*	*	3	*	*	*	private	294	faecal sample	C. sulcata (Spornschildkröte)	0	0	0	0	0	0	0	0	0	0	0	1	0	0	0	0	0	0	0	0	0	0	0	0	0	1	0	0	0	0	0	0	0	0	0	0	0	0
2016-08-02	73540	*	*	6	2	*	*	private	295	faecal sample	T. hermanni	1	0	0	0	0	0	0	0	0	0	0	0	0	0	0	0	0	0	0	0	0	0	0	0	0	1	0	0	0	0	0	0	0	0	0	0	0	0
2016-08-31	35647	2	*	*	*	*	*	private	296	faecal sample	T. hermanni	1	0	0	0	0	0	0	0	0	0	0	0	0	0	0	0	0	0	0	0	0	0	0	0	0	1	0	0	0	0	0	0	0	0	0	0	0	0
2016-10-06	38154	*	*	18	2	*	*	private	297	faecal sample	T. horsfieldii	0	0	1	0	0	0	0	0	0	0	0	0	0	0	0	0	0	0	0	0	0	0	0	0	0	1	0	0	0	0	0	0	0	0	0	0	0	0
2016-10-11	38154	*	*	31	1	*	*	private	297	faecal sample	T. hercegoviensis	0	1	0	0	0	0	0	0	0	0	0	0	0	0	0	0	0	0	0	0	0	0	0	0	0	1	0	0	0	0	0	0	0	0	0	0	0	0
2016-08-11	89160	1	*	12	1	*	*	private	298	faecal sample	T. hermanni	1	0	0	0	0	0	0	0	0	0	0	0	0	0	0	0	0	0	0	0	0	0	0	0	0	1	0	0	0	0	0	0	0	0	0	0	0	0
2016-10-24	66578	2	1	2	*	14.5	0.351	private	299	faecal sample	T. hermanni	1	0	0	0	0	0	0	0	0	0	0	0	0	0	0	0	0	0	0	0	0	0	0	0	0	1	0	0	0	0	0	0	0	0	0	0	0	0
2016-10-28	66578	2	1	2	*	10.5	0.136	private	299	faecal sample	T. hermanni	1	0	0	0	0	0	0	0	0	0	0	0	0	0	0	0	0	0	0	0	0	0	0	0	0	1	0	0	0	0	0	0	0	0	0	0	0	0
2016-08-24	78730	*	*	2	*	*	*	private	300	faecal sample	unbekannte Art	0	0	0	0	0	0	0	0	0	0	0	0	0	0	0	0	0	0	0	0	0	0	0	1	0	1	0	0	0	0	0	0	0	0	0	0	0	0
2016-08-11	25704	2	*	*	*	*	*	private	301	faecal sample	T. hermanni	1	0	0	0	0	0	0	0	0	0	0	0	0	0	0	0	0	0	0	0	0	0	0	0	1	0	1	1	0	0	0	0	0	0	0	0	0	0
2016-09-06	4626	1	1	4	2	13	0.05	private	302	faecal sample	unbekannte Art	0	0	0	0	0	0	0	0	0	0	0	0	0	0	0	0	0	0	0	0	0	0	0	1	1	0	1	1	0	0	0	0	0	0	0	0	0	0
2016-11-01	30449	*	*	*	*	*	*	private	303	faecal sample	T. hermanni	1	0	0	0	0	0	0	0	0	0	0	0	0	0	0	0	0	0	0	0	0	0	0	0	0	1	0	0	0	0	0	0	0	0	0	0	0	0
2016-08-11	10629	2	*	2	*	*	*	private	304	faecal sample	unbekannte Art	0	0	0	0	0	0	0	0	0	0	0	0	0	0	0	0	0	0	0	0	0	0	0	1	0	1	0	0	0	0	0	0	0	0	0	0	0	0
2016-09-02	53227	*	*	*	*	*	*	private	305	faecal sample	unbekannte Art	0	0	0	0	0	0	0	0	0	0	0	0	0	0	0	0	0	0	0	0	0	0	0	1	0	1	0	0	0	0	0	0	0	0	0	0	0	0
2016-10-04	53227	*	*	7	*	*	*	private	305	faecal sample	unbekannte Art	0	0	0	0	0	0	0	0	0	0	0	0	0	0	0	0	0	0	0	0	0	0	0	1	0	1	0	0	0	0	0	0	0	0	0	0	0	0
2016-10-12	87357	2	2	*	*	*	*	private	306	faecal sample	T. hermanni	1	0	0	0	0	0	0	0	0	0	0	0	0	0	0	0	0	0	0	0	0	0	0	0	0	1	0	0	0	0	0	0	0	0	0	0	0	0
2015-12-18	1156	2	*	*	*	*	*	private	307	faecal sample	T. marginata	0	0	0	0	0	1	0	0	0	0	0	0	0	0	0	0	0	0	0	0	0	0	0	0	1	0	1	2	0	0	0	0	0	0	0	0	0	0
2015-11-02	70188	*	*	*	*	*	*	private	308	faecal sample	T. marginata	0	0	0	0	0	1	0	0	0	0	0	0	0	0	0	0	0	0	0	0	0	0	0	0	1	0	1	1	0	0	0	0	0	0	0	0	0	0
2016-09-13	18119	*	*	19	2	*	*	private	309	faecal sample	T. hermanni	1	0	0	0	0	0	0	0	0	0	0	0	0	0	0	0	0	0	0	0	0	0	0	0	0	1	0	0	0	0	0	0	0	0	0	0	0	0
2016-09-14	18119	*	*	*	2	*	*	private	309	faecal sample	T. hermanni	1	0	0	0	0	0	0	0	0	0	0	0	0	0	0	0	0	0	0	0	0	0	0	0	0	1	0	0	0	0	0	0	0	0	0	0	0	0
2016-04-08	31542	*	*	2	2	6.8	0.0523	private	400	section	T. hermanni	1	0	0	0	0	0	0	0	0	0	0	0	0	0	0	0	0	0	0	0	0	0	0	0	1	0	1	3	0	0	0	0	0	0	0	0	0	0
2016-07-27	31542	2	*	adult	*	*	*	private	400	faecal sample	T. hermanni	1	0	0	0	0	0	0	0	0	0	0	0	0	0	0	0	0	0	0	0	0	0	0	0	1	0	1	1	0	0	0	0	0	0	0	0	0	0
2016-07-27	31542	2	*	semiadult	*	*	*	private	400	faecal sample	T. hermanni	1	0	0	0	0	0	0	0	0	0	0	0	0	0	0	0	0	0	0	0	0	0	0	0	1	0	1	2	0	0	0	0	0	0	0	0	0	0
2016-07-27	31542	2	*	juvenil	*	*	*	private	400	faecal sample	T. hermanni	1	0	0	0	0	0	0	0	0	0	0	0	0	0	0	0	0	0	0	0	0	0	0	0	1	0	1	1	0	0	0	0	0	0	0	0	0	0
2016-10-13	79346	2	*	*	*	*	*	private	401	faecal sample	T. hermanni	1	0	0	0	0	0	0	0	0	0	0	0	0	0	0	0	0	0	0	0	0	0	0	0	0	1	0	0	0	0	0	0	0	0	0	0	0	0
2016-10-13	79346	2	*	*	*	*	*	private	401	faecal sample	T. hermanni	1	0	0	0	0	0	0	0	0	0	0	0	0	0	0	0	0	0	0	0	0	0	0	0	0	1	0	0	0	0	0	0	0	0	0	0	0	0
2016-10-18	27419	*	*	*	*	*	*	private	402	faecal sample	unbekannte Art	0	0	0	0	0	0	0	0	0	0	0	0	0	0	0	0	0	0	0	0	0	0	0	1	0	1	0	0	0	0	0	0	0	0	0	0	0	0
2016-06-27	51105	2	*	*	1	*	*	private	403	faecal sample	T. marginata	0	0	0	0	0	1	0	0	0	0	0	0	0	0	0	0	0	0	0	0	0	0	0	0	1	0	1	3	0	0	0	0	0	0	0	0	0	0
2016-06-28	51105	*	*	25	1	*	*	private	403	faecal sample	T. marginata	0	0	0	0	0	1	0	0	0	0	0	0	0	0	0	0	0	0	0	0	0	0	0	0	1	0	1	2	0	0	0	0	0	0	0	0	0	0
2016-07-21	51105	*	*	*	1	*	*	private	403	faecal sample	T. marginata	0	0	0	0	0	1	0	0	0	0	0	0	0	0	0	0	0	0	0	0	0	0	0	0	1	0	1	1	0	0	0	0	0	0	0	0	0	0
2016-07-25	51105	1	*	*	1	*	*	private	403	faecal sample	T. marginata	0	0	0	0	0	1	0	0	0	0	0	0	0	0	0	0	0	0	0	0	0	0	0	0	1	0	1	1	0	0	0	0	0	0	0	0	0	0
2016-08-08	51105	*	*	*	1	*	*	private	403	faecal sample	T. marginata	0	0	0	0	0	1	0	0	0	0	0	0	0	0	0	0	0	0	0	0	0	0	0	0	0	1	0	0	0	0	0	0	0	0	0	0	0	0
2016-04-05	53117	*	*	15	1	18	0.5	private	404	faecal sample	T. hermanni	1	0	0	0	0	0	0	0	0	0	0	0	0	0	0	0	0	0	0	0	0	0	0	0	0	1	0	0	0	0	0	0	0	0	0	0	0	0
2016-07-26	34260	2	*	*	*	*	*	private	405	faecal sample	T. hermanni	1	0	0	0	0	0	0	0	0	0	0	0	0	0	0	0	0	0	0	0	0	0	0	0	1	0	1	1	0	0	0	0	0	0	0	0	0	0
2016-05-26	86899	*	*	11	1	*	*	private	406	faecal sample	T. marginata	0	0	0	0	0	1	0	0	0	0	0	0	0	0	0	0	0	0	0	0	0	0	0	0	0	1	0	0	0	0	0	0	0	0	0	0	0	0
2016-01-19	97922	*	*	0.5	*	*	*	private	407	faecal sample	T. hermanni	1	0	0	0	0	0	0	0	0	0	0	0	0	0	0	0	0	0	0	0	0	0	0	0	0	1	0	0	0	0	0	0	0	0	0	0	0	0
2016-07-07	97922	*	*	*	*	*	*	private	407	faecal sample	T. hermanni	1	0	0	0	0	0	0	0	0	0	0	0	0	0	0	0	0	0	0	0	0	0	0	0	0	1	0	0	0	0	0	0	0	0	0	0	0	0
2016-08-08	97922	*	*	adult	*	*	*	private	407	faecal sample	T. hermanni	1	0	0	0	0	0	0	0	0	0	0	0	0	0	0	0	0	0	0	0	0	0	0	0	0	1	0	0	0	0	0	0	0	0	0	0	0	0
2016-09-22	97922	*	*	*	2	*	*	private	407	faecal sample	T. hermanni	1	0	0	0	0	0	0	0	0	0	0	0	0	0	0	0	0	0	0	0	0	0	0	0	0	1	0	0	0	0	0	0	0	0	0	0	0	0
2016-09-05	46446	2	*	15	2	*	*	private	408	faecal sample	T. hermanni	1	0	0	0	0	0	0	0	0	0	0	0	0	0	0	0	0	0	0	0	0	0	0	0	1	0	0	0	2	1	0	0	0	0	0	0	0	0
2016-09-05	46446	2	*	15	2	*	*	private	408	faecal sample	T. hermanni	1	0	0	0	0	0	0	0	0	0	0	0	0	0	0	0	0	0	0	0	0	0	0	0	1	0	0	0	2	1	0	0	0	0	0	0	0	0
2016-09-05	46446	2	*	12	1	*	*	private	408	faecal sample	T. hermanni	1	0	0	0	0	0	0	0	0	0	0	0	0	0	0	0	0	0	0	0	0	0	0	0	1	0	0	0	2	1	0	0	0	0	0	0	0	0
2015-10-29	7422	*	*	8	1	*	0.5	private	409	faecal sample	unbekannte Art	0	0	0	0	0	0	0	0	0	0	0	0	0	0	0	0	0	0	0	0	0	0	0	1	1	0	1	2	0	0	0	0	0	0	0	0	0	0
2016-07-19	97320	1	*	9	2	*	*	private	410	faecal sample	T. hermanni	1	0	0	0	0	0	0	0	0	0	0	0	0	0	0	0	0	0	0	0	0	0	0	0	1	0	1	3	0	0	0	0	0	0	0	0	0	0
2016-09-01	98739	*	*	17	1	*	*	private	411	faecal sample	T. hermanni	1	0	0	0	0	0	0	0	0	0	0	0	0	0	0	0	0	0	0	0	0	0	0	0	0	1	0	0	0	0	0	0	0	0	0	0	0	0
2016-08-25	38277	*	*	8	1	*	*	private	412	faecal sample	T. hermanni	1	0	0	0	0	0	0	0	0	0	0	0	0	0	0	0	0	0	0	0	0	0	0	0	0	1	0	0	0	0	0	0	0	0	0	0	0	0
2016-08-30	38277	*	*	16	1	*	*	private	412	faecal sample	T. hermanni	1	0	0	0	0	0	0	0	0	0	0	0	0	0	0	0	0	0	0	0	0	0	0	0	0	1	0	0	0	0	0	0	0	0	0	0	0	0
2016-09-27	7743	*	*	9	1	*	*	private	413	faecal sample	T. hermanni	1	0	0	0	0	0	0	0	0	0	0	0	0	0	0	0	0	0	0	0	0	0	0	0	0	1	0	0	0	0	0	0	0	0	0	0	0	0
2016-10-27	61203	2	*	*	*	*	*	private	414	faecal sample	Köherschildkröte (Chelonoidis carbonaria)	0	0	0	0	0	0	0	0	0	0	0	0	1	0	0	0	0	0	0	0	0	0	0	0	1	0	1	2	0	0	0	0	0	0	0	0	0	0
2016-03-29	90602	1	1	9	2	*	*	private	415	faecal sample	Aldabra-Riesenschildkröte (Aldabrachelys gigantea)	0	0	0	0	0	0	0	0	0	0	0	0	0	0	0	0	0	0	1	0	0	0	0	0	1	0	1	1	0	0	0	0	0	0	0	0	0	0
2016-05-13	50374	*	*	6	2	*	*	private	416	faecal sample	T. hermanni	1	0	0	0	0	0	0	0	0	0	0	0	0	0	0	0	0	0	0	0	0	0	0	0	0	1	0	0	0	0	0	0	0	0	0	0	0	0
2016-08-30	9376	*	*	2.5	1	*	*	private	417	faecal sample	unbekannte Art	0	0	0	0	0	0	0	0	0	0	0	0	0	0	0	0	0	0	0	0	0	0	0	1	1	0	1	2	0	0	0	0	0	0	0	0	0	0
2016-08-30	9376	*	*	2.5	2	*	*	private	417	faecal sample	unbekannte Art	0	0	0	0	0	0	0	0	0	0	0	0	0	0	0	0	0	0	0	0	0	0	0	1	1	0	1	1	0	0	0	0	0	0	0	0	0	0
2016-08-24	71277	2	*	*	2	*	*	private	418	faecal sample	T. hermanni	1	0	0	0	0	0	0	0	0	0	0	0	0	0	0	0	0	0	0	0	0	0	0	0	1	0	1	2	0	0	0	0	0	0	0	0	0	0
2016-08-24	71277	2	*	*	1	*	*	private	418	faecal sample	T. hermanni	1	0	0	0	0	0	0	0	0	0	0	0	0	0	0	0	0	0	0	0	0	0	0	0	1	0	1	3	0	0	0	0	0	0	0	0	0	0
2016-12-13	53225	*	*	27	2	*	*	private	418	faecal sample	unbekannte Art	0	0	0	0	0	0	0	0	0	0	0	0	0	0	0	0	0	0	0	0	0	0	0	1	1	0	1	3	0	0	0	0	0	0	0	0	0	0
2015-12-08	28307	1	1	2	*	7.5	0.057	private	419	faecal sample	T. hermanni	1	0	0	0	0	0	0	0	0	0	0	0	0	0	0	0	0	0	0	0	0	0	0	0	0	1	0	0	0	0	0	0	0	0	0	0	0	0
2016-09-07	52499	*	*	4	*	*	*	private	419	faecal sample	T. hermanni	1	0	0	0	0	0	0	0	0	0	0	0	0	0	0	0	0	0	0	0	0	0	0	0	1	0	1	2	0	0	0	0	0	0	0	0	0	0
2016-12-09	14947	2	1	*	*	*	*	private	420	faecal sample	T. kleinmanni	0	0	0	0	0	0	1	0	0	0	0	0	0	0	0	0	0	0	0	0	0	0	0	0	0	1	0	0	0	0	0	0	0	0	0	0	0	0
2016-09-15	85232	*	*	1	*	*	*	private	421	faecal sample	T. hermanni	1	0	0	0	0	0	0	0	0	0	0	0	0	0	0	0	0	0	0	0	0	0	0	0	1	0	1	2	0	0	0	0	0	0	0	0	0	0
2016-09-15	85232	*	*	2	*	*	*	private	421	faecal sample	T. hermanni	1	0	0	0	0	0	0	0	0	0	0	0	0	0	0	0	0	0	0	0	0	0	0	0	1	0	1	2	0	0	0	0	0	0	0	0	0	0
2016-09-15	85232	*	*	adult	*	*	*	private	421	faecal sample	T. hermanni	1	0	0	0	0	0	0	0	0	0	0	0	0	0	0	0	0	0	0	0	0	0	0	0	1	0	1	2	0	0	0	0	0	0	0	0	0	0
2016-09-15	85232	*	*	60	*	*	*	private	421	faecal sample	T. hermanni	1	0	0	0	0	0	0	0	0	0	0	0	0	0	0	0	0	0	0	0	0	0	0	0	1	0	1	1	0	0	0	0	0	0	0	0	0	0
2016-08-05	74392	2	*	*	*	*	*	private	422	faecal sample	T. hermanni	1	0	0	0	0	0	0	0	0	0	0	0	0	0	0	0	0	0	0	0	0	0	0	0	1	0	1	3	0	0	0	0	0	0	0	0	0	0
2016-07-14	90542	1	2	5	1	*	0.356	private	423	faecal sample	T. hermanni	1	0	0	0	0	0	0	0	0	0	0	0	0	0	0	0	0	0	0	0	0	0	0	0	0	1	0	0	0	0	0	0	0	0	0	0	0	0
2016-08-01	64385	*	*	*	1	*	*	private	424	faecal sample	unbekannte Art	0	0	0	0	0	0	0	0	0	0	0	0	0	0	0	0	0	0	0	0	0	0	0	1	1	0	1	1	0	0	0	0	0	0	0	0	0	0
2016-10-11	58579	*	*	8	1	*	*	private	425	faecal sample	T. hermanni	1	0	0	0	0	0	0	0	0	0	0	0	0	0	0	0	0	0	0	0	0	0	0	0	0	1	0	0	0	0	0	0	0	0	0	0	0	0
2015-10-21	28213	*	*	*	*	*	*	private	426	faecal sample	T. hermanni	1	0	0	0	0	0	0	0	0	0	0	0	0	0	0	0	0	0	0	0	0	0	0	0	0	1	0	0	0	0	0	0	0	0	0	0	0	0
2015-10-21	28213	*	*	*	*	*	*	private	426	faecal sample	T. hermanni	1	0	0	0	0	0	0	0	0	0	0	0	0	0	0	0	0	0	0	0	0	0	0	0	0	1	0	0	0	0	0	0	0	0	0	0	0	0
2015-10-21	28213	*	*	*	*	*	*	private	426	faecal sample	T. marginata	0	0	0	0	0	1	0	0	0	0	0	0	0	0	0	0	0	0	0	0	0	0	0	0	0	1	0	0	0	0	0	0	0	0	0	0	0	0
2016-07-25	97225	2	*	*	*	*	*	private	427	faecal sample	T. hermanni	1	0	0	0	0	0	0	0	0	0	0	0	0	0	0	0	0	0	0	0	0	0	0	0	0	1	0	0	0	0	0	0	0	0	0	0	0	0
2016-10-28	73035	*	*	juvenil	*	*	*	private	428	faecal sample	T. hermanni	1	0	0	0	0	0	0	0	0	0	0	0	0	0	0	0	0	0	0	0	0	0	0	0	0	1	0	0	0	0	0	0	0	0	0	0	0	0
2016-11-09	41169	*	*	2.5	*	*	*	private	429	faecal sample	T. hermanni	1	0	0	0	0	0	0	0	0	0	0	0	0	0	0	0	0	0	0	0	0	0	0	0	0	1	0	0	0	0	0	0	0	0	0	0	0	0
2016-05-19	95448	*	*	*	*	*	*	private	430	faecal sample	T. hermanni	1	0	0	0	0	0	0	0	0	0	0	0	0	0	0	0	0	0	0	0	0	0	0	0	0	1	0	0	0	0	0	0	0	0	0	0	0	0
2016-07-05	30966	*	*	5.5	*	*	*	private	431	faecal sample	T. hermanni	1	0	0	0	0	0	0	0	0	0	0	0	0	0	0	0	0	0	0	0	0	0	0	0	0	1	0	0	0	0	0	0	0	0	0	0	0	0
2016-11-04	29690	*	*	3	2	*	*	private	432	faecal sample	T. hermanni	1	0	0	0	0	0	0	0	0	0	0	0	0	0	0	0	0	0	0	0	0	0	0	0	0	1	0	0	0	0	0	0	0	0	0	0	0	0
2016-08-30	31234	*	*	4	*	14.2	0.1482	private	433	section	Manouria impressa	0	0	0	0	0	0	0	0	0	0	0	0	0	1	0	0	0	0	0	0	0	0	0	0	1	0	0	0	0	0	0	0	0	0	0	0	0	0
2016-09-06	31234	2	*	10	*	*	*	private	433	faecal sample	Köherschildkröte (Chelonoidis carbonaria)	0	0	0	0	0	0	0	0	0	0	0	0	1	0	0	0	0	0	0	0	0	0	0	0	1	0	1	2	0	0	0	0	0	0	2	1	0	0
2016-10-05	31234	2	*	*	*	*	*	private	433	faecal sample	Manouria impressa	0	0	0	0	0	0	0	0	0	0	0	0	0	1	0	0	0	0	0	0	0	0	0	0	0	1	0	0	0	0	0	0	0	0	0	0	0	0
2016-09-16	1099	*	*	12.5	2	*	*	private	434	faecal sample	T. hermanni	1	0	0	0	0	0	0	0	0	0	0	0	0	0	0	0	0	0	0	0	0	0	0	0	0	1	0	0	0	0	0	0	0	0	0	0	0	0
2016-08-25	56814	*	*	4	*	*	*	private	435	faecal sample	unbekannte Art	0	0	0	0	0	0	0	0	0	0	0	0	0	0	0	0	0	0	0	0	0	0	0	1	1	0	1	1	0	0	0	0	0	0	0	0	0	0
2016-08-22	25821	*	*	2	*	*	*	private	436	faecal sample	T. hermanni	1	0	0	0	0	0	0	0	0	0	0	0	0	0	0	0	0	0	0	0	0	0	0	0	1	0	1	3	0	0	0	0	0	0	0	0	0	0
2016-09-27	25821	*	*	3	*	*	*	private	436	faecal sample	T. hermanni	1	0	0	0	0	0	0	0	0	0	0	0	0	0	0	0	0	0	0	0	0	0	0	0	0	1	0	0	0	0	0	0	0	0	0	0	0	0
2016-07-20	69469	*	*	semiadult	*	*	*	private	437	faecal sample	T. hermanni	1	0	0	0	0	0	0	0	0	0	0	0	0	0	0	0	0	0	0	0	0	0	0	0	0	1	0	0	0	0	0	0	0	0	0	0	0	0
2015-12-23	30559	2	2	55	2	*	*	private	438	faecal sample	T. hermanni	1	0	0	0	0	0	0	0	0	0	0	0	0	0	0	0	0	0	0	0	0	0	0	0	0	1	0	0	0	0	0	0	0	0	0	0	0	0
2016-07-29	71691	*	*	15	2	*	*	private	439	faecal sample	T. hermanni	1	0	0	0	0	0	0	0	0	0	0	0	0	0	0	0	0	0	0	0	0	0	0	0	0	1	0	0	0	0	0	0	0	0	0	0	0	0
2016-07-26	29361	2	2	9	2	17	0.716	private	440	faecal sample	T. hermanni	1	0	0	0	0	0	0	0	0	0	0	0	0	0	0	0	0	0	0	0	0	0	0	0	1	0	1	2	0	0	0	0	0	0	0	0	0	0
2015-11-23	70499	*	*	*	1	*	*	private	441	faecal sample	T. hermanni	1	0	0	0	0	0	0	0	0	0	0	0	0	0	0	0	0	0	0	0	0	0	0	0	0	1	0	0	0	0	0	0	0	0	0	0	0	0
2015-12-03	70499	*	*	*	*	*	*	private	441	faecal sample	unbekannte Art	0	0	0	0	0	0	0	0	0	0	0	0	0	0	0	0	0	0	0	0	0	0	0	1	0	1	0	0	0	0	0	0	0	0	0	0	0	0
2016-04-04	23423	2	*	*	2	*	*	private	442	faecal sample	T. hermanni	1	0	0	0	0	0	0	0	0	0	0	0	0	0	0	0	0	0	0	0	0	0	0	0	0	1	0	0	0	0	0	0	0	0	0	0	0	0
2016-05-03	73434	*	*	12	*	*	15	private	443	faecal sample	C. sulcata (Spornschildkröte)	0	0	0	0	0	0	0	0	0	0	0	1	0	0	0	0	0	0	0	0	0	0	0	0	1	0	1	2	0	0	0	0	0	0	0	0	0	0
2016-08-03	73434	2	*	*	*	*	*	private	443	faecal sample	Geochelone elegans (Indische Sternschildkröte)	0	0	0	0	0	0	0	0	0	0	0	0	0	0	0	1	0	0	0	0	0	0	0	0	0	1	0	0	0	0	0	0	0	0	0	0	0	0
2016-07-11	68809	2	*	13	*	*	*	private	444	faecal sample	T. hermanni	1	0	0	0	0	0	0	0	0	0	0	0	0	0	0	0	0	0	0	0	0	0	0	0	1	0	1	2	0	0	0	0	0	0	0	0	0	0
2016-07-27	78647	1	*	7	2	*	*	private	445	faecal sample	T. hermanni	1	0	0	0	0	0	0	0	0	0	0	0	0	0	0	0	0	0	0	0	0	0	0	0	0	1	0	0	0	0	0	0	0	0	0	0	0	0
2016-04-04	45657	*	*	21	1	24	1.45	private	446	faecal sample	T. graeca	0	0	0	1	0	0	0	0	0	0	0	0	0	0	0	0	0	0	0	0	0	0	0	0	0	1	0	0	0	0	0	0	0	0	0	0	0	0
2016-06-27	45657	*	*	21	1	*	*	private	446	faecal sample	T. graeca	0	0	0	1	0	0	0	0	0	0	0	0	0	0	0	0	0	0	0	0	0	0	0	0	0	1	0	0	0	0	0	0	0	0	0	0	0	0
2016-07-12	45657	*	*	48	2	*	*	private	447	faecal sample	T. horsfieldii	0	0	1	0	0	0	0	0	0	0	0	0	0	0	0	0	0	0	0	0	0	0	0	0	0	1	0	0	0	0	0	0	0	0	0	0	0	0
2016-03-29	12681	*	*	10	1	13.8	0.3674	private	448	section	T. horsfieldii	0	0	1	0	0	0	0	0	0	0	0	0	0	0	0	0	0	0	0	0	0	0	0	0	0	1	0	0	0	0	0	0	0	0	0	0	0	0
2016-08-24	33165	*	*	5	*	*	*	private	449	faecal sample	T. graeca	0	0	0	1	0	0	0	0	0	0	0	0	0	0	0	0	0	0	0	0	0	0	0	0	0	1	0	0	0	0	0	0	0	0	0	0	0	0
2016-06-16	53844	2	1	6	1	*	*	private	450	faecal sample	T. hermanni	1	0	0	0	0	0	0	0	0	0	0	0	0	0	0	0	0	0	0	0	0	0	0	0	0	1	0	0	0	0	0	0	0	0	0	0	0	0
2016-09-06	27711	*	*	7	2	*	0.65	private	451	faecal sample	unbekannte Art	0	0	0	0	0	0	0	0	0	0	0	0	0	0	0	0	0	0	0	0	0	0	0	1	1	0	1	1	0	0	0	0	0	0	0	0	0	0
2016-09-06	27711	*	*	4	1	*	0.45	private	451	faecal sample	unbekannte Art	0	0	0	0	0	0	0	0	0	0	0	0	0	0	0	0	0	0	0	0	0	0	0	1	1	0	1	1	0	0	0	0	0	0	0	0	0	0
2016-04-14	74229	*	*	0.9	*	*	*	private	452	faecal sample	T. hermanni	1	0	0	0	0	0	0	0	0	0	0	0	0	0	0	0	0	0	0	0	0	0	0	0	1	0	1	2	0	0	0	0	0	0	0	0	0	0
2016-04-14	74229	*	*	2	*	*	*	private	452	faecal sample	T. hermanni	1	0	0	0	0	0	0	0	0	0	0	0	0	0	0	0	0	0	0	0	0	0	0	0	1	0	1	2	0	0	0	0	0	0	0	0	0	0
2016-03-16	74229	*	*	2	1	6.6	0.0368	private	452	section	T. hermanni	1	0	0	0	0	0	0	0	0	0	0	0	0	0	0	0	0	0	0	0	0	0	0	0	1	0	1	3	0	0	0	0	0	0	0	0	0	0
2016-03-16	74229	*	*	2	1	6.6	0.0365	private	452	section	T. hermanni	1	0	0	0	0	0	0	0	0	0	0	0	0	0	0	0	0	0	0	0	0	0	0	0	1	0	1	3	0	0	0	0	0	0	0	0	0	0
2016-03-16	74229	*	*	2	2	5.8	0.0299	private	452	section	T. hermanni	1	0	0	0	0	0	0	0	0	0	0	0	0	0	0	0	0	0	0	0	0	0	0	0	1	0	1	3	0	0	0	0	0	0	0	0	0	0
2016-08-26	74229	2	*	1	*	*	*	private	452	faecal sample	T. hermanni	1	0	0	0	0	0	0	0	0	0	0	0	0	0	0	0	0	0	0	0	0	0	0	0	0	1	0	0	0	0	0	0	0	0	0	0	0	0
2016-08-26	74229	*	*	1	*	*	*	private	452	faecal sample	T. hermanni	1	0	0	0	0	0	0	0	0	0	0	0	0	0	0	0	0	0	0	0	0	0	0	0	0	1	0	0	0	0	0	0	0	0	0	0	0	0
2016-08-26	74229	*	*	16	*	*	*	private	452	faecal sample	T. hermanni	1	0	0	0	0	0	0	0	0	0	0	0	0	0	0	0	0	0	0	0	0	0	0	0	0	1	0	0	0	0	0	0	0	0	0	0	0	0
2016-08-11	95478	1	*	3	2	*	*	private	453	faecal sample	T. hermanni	1	0	0	0	0	0	0	0	0	0	0	0	0	0	0	0	0	0	0	0	0	0	0	0	1	0	1	2	0	0	0	0	0	0	0	0	0	0
2016-09-23	95478	*	*	3	2	*	*	private	453	faecal sample	T. hermanni	1	0	0	0	0	0	0	0	0	0	0	0	0	0	0	0	0	0	0	0	0	0	0	0	0	1	0	0	0	0	0	0	0	0	0	0	0	0
2016-08-24	72762	2	*	*	*	*	*	private	454	faecal sample	T. hermanni	1	0	0	0	0	0	0	0	0	0	0	0	0	0	0	0	0	0	0	0	0	0	0	0	1	0	1	3	0	0	0	0	0	0	0	0	0	0
2016-10-06	72762	*	*	3	*	*	*	private	454	faecal sample	T. hermanni	1	0	0	0	0	0	0	0	0	0	0	0	0	0	0	0	0	0	0	0	0	0	0	0	1	0	1	1	0	0	0	0	0	0	0	0	0	0
2016-08-01	53859	1	2	5	2	9.5	0.195	private	455	faecal sample	T. hermanni	1	0	0	0	0	0	0	0	0	0	0	0	0	0	0	0	0	0	0	0	0	0	0	0	1	0	1	1	0	0	0	0	0	0	0	0	0	0
2016-10-11	12623	*	*	*	1	*	*	private	456	faecal sample	T. graeca	0	0	0	1	0	0	0	0	0	0	0	0	0	0	0	0	0	0	0	0	0	0	0	0	0	1	0	0	0	0	0	0	0	0	0	0	0	0
2016-09-27	56182	1	1	2	*	10	0.14	private	456	faecal sample	T. hermanni	1	0	0	0	0	0	0	0	0	0	0	0	0	0	0	0	0	0	0	0	0	0	0	0	0	1	0	0	0	0	0	0	0	0	0	0	0	0
2016-08-22	97340	*	*	*	1	*	*	private	457	faecal sample	T. marginata	0	0	0	0	0	1	0	0	0	0	0	0	0	0	0	0	0	0	0	0	0	0	0	0	1	0	1	3	0	0	0	0	0	0	0	0	0	0
2016-09-28	97340	*	*	*	*	*	*	private	457	faecal sample	T. marginata	0	0	0	0	0	1	0	0	0	0	0	0	0	0	0	0	0	0	0	0	0	0	0	0	1	0	1	1	0	0	0	0	0	0	0	0	0	0
2016-06-20	91056	1	1	20	1	25	1.2	private	458	faecal sample	unbekannte Art	0	0	0	0	0	0	0	0	0	0	0	0	0	0	0	0	0	0	0	0	0	0	0	1	1	0	1	1	0	0	0	0	0	0	0	0	0	0
2016-09-06	64521	*	*	11	2	*	*	private	459	faecal sample	T. hermanni	1	0	0	0	0	0	0	0	0	0	0	0	0	0	0	0	0	0	0	0	0	0	0	0	1	0	1	1	0	0	0	0	0	0	0	0	0	0
2016-09-02	86807	*	*	5	*	*	*	private	460	faecal sample	T. marginata	0	0	0	0	0	1	0	0	0	0	0	0	0	0	0	0	0	0	0	0	0	0	0	0	0	1	0	0	0	0	0	0	0	0	0	0	0	0
2016-11-01	46145	*	*	*	2	*	*	private	461	faecal sample	unbekannte Art	0	0	0	0	0	0	0	0	0	0	0	0	0	0	0	0	0	0	0	0	0	0	0	1	0	1	1	2	0	0	0	0	0	0	0	0	0	0
2016-12-22	46145	*	*	40	2	*	*	private	461	faecal sample	unbekannte Art	0	0	0	0	0	0	0	0	0	0	0	0	0	0	0	0	0	0	0	0	0	0	0	1	0	1	1	2	0	0	0	0	0	0	0	0	0	0
2016-12-23	46145	*	*	40	2	*	*	private	461	control after deworming	unbekannte Art	0	0	0	0	0	0	0	0	0	0	0	0	0	0	0	0	0	0	0	0	0	0	0	1	1	0	1	3	0	0	0	0	0	0	0	0	0	0
2016-12-02	7646	*	*	6	*	*	*	private	462	faecal sample	T. graeca	0	0	0	1	0	0	0	0	0	0	0	0	0	0	0	0	0	0	0	0	0	0	0	0	1	0	1	3	0	0	0	0	0	0	0	0	0	0
2016-03-18	1561	*	*	juvenil	2	7.6	0.0849	private	463	section	T. hermanni	1	0	0	0	0	0	0	0	0	0	0	0	0	0	0	0	0	0	0	0	0	0	0	0	1	0	1	3	0	0	0	0	0	0	0	0	0	0
2016-07-19	23626	*	*	*	*	*	*	private	464	faecal sample	unbekannte Art	0	0	0	0	0	0	0	0	0	0	0	0	0	0	0	0	0	0	0	0	0	0	0	1	1	0	1	2	0	0	0	0	0	0	0	0	0	0
2016-08-22	53721	*	*	*	*	*	*	private	465	faecal sample	T. hermanni	1	0	0	0	0	0	0	0	0	0	0	0	0	0	0	0	0	0	0	0	0	0	0	0	0	1	0	0	0	0	0	0	0	0	0	0	0	0
2016-10-07	53721	*	*	*	*	*	*	private	465	faecal sample	T. hermanni	1	0	0	0	0	0	0	0	0	0	0	0	0	0	0	0	0	0	0	0	0	0	0	0	0	1	0	0	0	0	0	0	0	0	0	0	0	0
2016-07-19	44894	2	*	*	*	*	*	private	467	faecal sample	T. hermanni	1	0	0	0	0	0	0	0	0	0	0	0	0	0	0	0	0	0	0	0	0	0	0	0	0	1	0	0	0	0	0	0	0	0	0	0	0	0
2016-08-26	44894	2	*	*	*	*	*	private	467	faecal sample	T. hermanni	1	0	0	0	0	0	0	0	0	0	0	0	0	0	0	0	0	0	0	0	0	0	0	0	0	1	0	0	0	0	0	0	0	0	0	0	0	0
2016-09-30	33129	*	*	3	*	*	*	private	468	faecal sample	T. hermanni	1	0	0	0	0	0	0	0	0	0	0	0	0	0	0	0	0	0	0	0	0	0	0	0	1	0	1	2	0	0	0	0	0	0	0	0	0	0
2016-08-30	73734	2	*	6.5	*	*	*	private	469	faecal sample	unbekannte Art	0	0	0	0	0	0	0	0	0	0	0	0	0	0	0	0	0	0	0	0	0	0	0	1	1	0	1	2	0	0	0	0	0	0	0	0	0	0
2016-08-24	46740	1	*	65	2	*	*	private	470	faecal sample	T. hermanni	1	0	0	0	0	0	0	0	0	0	0	0	0	0	0	0	0	0	0	0	0	0	0	0	0	1	0	0	0	0	0	0	0	0	0	0	0	0
2016-08-30	40764	1	*	65	2	*	*	private	470	faecal sample	T. hermanni	1	0	0	0	0	0	0	0	0	0	0	0	0	0	0	0	0	0	0	0	0	0	0	0	0	1	0	0	0	0	0	0	0	0	0	0	0	0
2016-09-05	76532	*	*	1	*	*	*	private	471	faecal sample	T. hermanni	1	0	0	0	0	0	0	0	0	0	0	0	0	0	0	0	0	0	0	0	0	0	0	0	0	1	0	0	0	0	0	0	0	0	0	0	0	0
2016-09-29	53757	*	*	4	*	*	*	private	472	faecal sample	T. marginata	0	0	0	0	0	1	0	0	0	0	0	0	0	0	0	0	0	0	0	0	0	0	0	0	1	0	1	2	0	0	0	0	0	0	0	0	0	0
2016-09-29	53757	*	*	4	1	*	*	private	472	faecal sample	T. hermanni	1	0	0	0	0	0	0	0	0	0	0	0	0	0	0	0	0	0	0	0	0	0	0	0	1	0	1	2	0	0	0	0	0	0	0	0	0	0
2016-04-15	44795	*	*	adult	1	16.7	0.0885	private	473	section	T. hermanni	1	0	0	0	0	0	0	0	0	0	0	0	0	0	0	0	0	0	0	0	0	0	0	0	1	0	1	1	0	0	0	0	0	0	0	0	0	0
2016-08-31	44795	2	*	*	*	*	*	private	473	faecal sample	T. hermanni	1	0	0	0	0	0	0	0	0	0	0	0	0	0	0	0	0	0	0	0	0	0	0	0	0	1	0	0	0	0	0	0	0	0	0	0	0	0
2016-05-24	44795	2	*	*	*	*	*	private	473	faecal sample	T. hermanni	1	0	0	0	0	0	0	0	0	0	0	0	0	0	0	0	0	0	0	0	0	0	0	0	1	0	1	1	0	0	0	0	0	0	0	0	0	0
2016-07-27	25524	2	*	*	*	*	*	private	474	faecal sample	T. marginata	0	0	0	0	0	1	0	0	0	0	0	0	0	0	0	0	0	0	0	0	0	0	0	0	1	0	1	2	0	0	0	0	0	0	0	0	0	0
2016-01-20	63179	1	1	1.4	*	*	0.175	private	475	faecal sample	T. hermanni	1	0	0	0	0	0	0	0	0	0	0	0	0	0	0	0	0	0	0	0	0	0	0	0	1	0	1	3	0	0	0	0	0	0	0	0	0	0
2015-11-18	28199	*	*	9	2	*	*	private	476	faecal sample	T. hermanni	1	0	0	0	0	0	0	0	0	0	0	0	0	0	0	0	0	0	0	0	0	0	0	0	0	1	0	0	0	0	0	0	0	0	0	0	0	0
2016-10-10	69124	*	*	3	*	11.5	0.175	private	477	faecal sample	T. hermanni	1	0	0	0	0	0	0	0	0	0	0	0	0	0	0	0	0	0	0	0	0	0	0	0	0	1	0	0	0	0	0	0	0	0	0	0	0	0
2016-10-10	69124	*	*	4	*	18.5	*	private	477	faecal sample	T. hermanni	1	0	0	0	0	0	0	0	0	0	0	0	0	0	0	0	0	0	0	0	0	0	0	0	0	1	0	0	0	0	0	0	0	0	0	0	0	0
2016-09-06	59939	2	*	2	*	*	*	private	478	faecal sample	T. hermanni	1	0	0	0	0	0	0	0	0	0	0	0	0	0	0	0	0	0	0	0	0	0	0	0	0	1	0	0	0	0	0	0	0	0	0	0	0	0
2015-11-10	41189	*	*	*	2	*	*	private	479	faecal sample	T. hermanni	1	0	0	0	0	0	0	0	0	0	0	0	0	0	0	0	0	0	0	0	0	0	0	0	0	1	0	0	0	0	0	0	0	0	0	0	0	0
2015-11-17	41189	*	*	*	2	*	*	private	479	faecal sample	T. hermanni	1	0	0	0	0	0	0	0	0	0	0	0	0	0	0	0	0	0	0	0	0	0	0	0	0	1	0	0	0	0	0	0	0	0	0	0	0	0
2015-11-27	41189	*	*	*	1	*	*	private	479	faecal sample	T. hermanni	1	0	0	0	0	0	0	0	0	0	0	0	0	0	0	0	0	0	0	0	0	0	0	0	0	1	0	0	0	0	0	0	0	0	0	0	0	0
2015-11-27	41189	*	*	*	*	*	*	private	479	faecal sample	unbekannte Art	0	0	0	0	0	0	0	0	0	0	0	0	0	0	0	0	0	0	0	0	0	0	0	1	0	1	0	0	0	0	0	0	0	0	0	0	0	0
2016-01-11	41189	*	*	*	1	*	*	private	479	faecal sample	T. hermanni	1	0	0	0	0	0	0	0	0	0	0	0	0	0	0	0	0	0	0	0	0	0	0	0	0	1	0	0	0	0	0	0	0	0	0	0	0	0
2016-05-25	37318	*	*	7	*	*	*	private	480	faecal sample	C. sulcata (Spornschildkröte)	0	0	0	0	0	0	0	0	0	0	0	1	0	0	0	0	0	0	0	0	0	0	0	0	1	0	1	2	0	0	0	0	0	0	0	0	0	0
2016-10-18	38120	*	*	*	*	*	*	private	489	faecal sample	T. hermanni	1	0	0	0	0	0	0	0	0	0	0	0	0	0	0	0	0	0	0	0	0	0	0	0	1	0	1	2	0	0	0	0	0	0	0	0	0	0
2016-08-08	53757	*	*	3	*	*	*	private	490	faecal sample	T. hermanni	1	0	0	0	0	0	0	0	0	0	0	0	0	0	0	0	0	0	0	0	0	0	0	0	1	0	1	3	0	0	0	0	0	0	0	0	0	0
2016-09-07	53757	*	*	3	*	*	*	private	490	control after deworming	T. hermanni	1	0	0	0	0	0	0	0	0	0	0	0	0	0	0	0	0	0	0	0	0	0	0	0	0	1	0	0	0	0	0	0	0	0	0	0	0	0
2016-09-28	30855	*	*	1.2	*	*	*	private	491	faecal sample	T. hermanni	1	0	0	0	0	0	0	0	0	0	0	0	0	0	0	0	0	0	0	0	0	0	0	0	1	0	1	2	0	0	0	0	0	0	0	0	0	0
2016-10-10	14532	2	*	*	*	*	*	private	492	faecal sample	T. hermanni	1	0	0	0	0	0	0	0	0	0	0	0	0	0	0	0	0	0	0	0	0	0	0	0	1	0	1	1	0	0	0	0	0	0	0	0	0	0
2015-12-15	49549	*	*	*	2	8	*	private	493	faecal sample	Chersina angulata	0	0	0	0	0	0	0	0	0	0	0	0	0	0	0	0	0	0	0	0	0	1	0	0	1	0	1	1	0	0	0	0	0	0	0	0	0	0
2016-09-12	56567	2	*	adult	*	*	*	private	494	faecal sample	T. hermanni	1	0	0	0	0	0	0	0	0	0	0	0	0	0	0	0	0	0	0	0	0	0	0	0	1	0	1	2	0	0	0	0	0	0	0	0	0	0
2016-03-09	10243	*	*	*	*	*	*	private	495	faecal sample	T. hermanni	1	0	0	0	0	0	0	0	0	0	0	0	0	0	0	0	0	0	0	0	0	0	0	0	1	0	0	0	0	0	0	0	2	1	0	0	0	0
2016-08-02	85386	2	*	9	*	*	*	private	496	faecal sample	T. hermanni	1	0	0	0	0	0	0	0	0	0	0	0	0	0	0	0	0	0	0	0	0	0	0	0	0	1	0	0	0	0	0	0	0	0	0	0	0	0
2016-08-05	98711	2	2	15	2	20	1.3	private	497	faecal sample	T. hermanni	1	0	0	0	0	0	0	0	0	0	0	0	0	0	0	0	0	0	0	0	0	0	0	0	0	1	0	0	0	0	0	0	0	0	0	0	0	0
2016-08-05	98711	2	2	13	1	10	0.75	private	497	faecal sample	unbekannte Art	0	0	0	0	0	0	0	0	0	0	0	0	0	0	0	0	0	0	0	0	0	0	0	1	0	1	0	0	0	0	0	0	0	0	0	0	0	0
2015-11-23	53844	2	*	2.5	*	*	*	private	498	faecal sample	T. hermanni	1	0	0	0	0	0	0	0	0	0	0	0	0	0	0	0	0	0	0	0	0	0	0	0	0	1	0	0	0	0	0	0	0	0	0	0	0	0
2015-11-23	53844	2	*	2.5	*	*	*	private	498	faecal sample	T. hermanni	1	0	0	0	0	0	0	0	0	0	0	0	0	0	0	0	0	0	0	0	0	0	0	0	0	1	0	0	0	0	0	0	0	0	0	0	0	0
2016-11-03	53111	2	*	3.5	*	*	*	private	498	faecal sample	T. hermanni	1	0	0	0	0	0	0	0	0	0	0	0	0	0	0	0	0	0	0	0	0	0	0	0	0	1	0	0	0	0	0	0	0	0	0	0	0	0
2016-08-29	38364	*	*	4	2	*	*	private	499	faecal sample	T. hermanni	1	0	0	0	0	0	0	0	0	0	0	0	0	0	0	0	0	0	0	0	0	0	0	0	1	0	1	2	0	0	0	0	0	0	0	0	0	0
2016-10-07	38364	*	*	*	*	*	*	private	499	faecal sample	T. hermanni	1	0	0	0	0	0	0	0	0	0	0	0	0	0	0	0	0	0	0	0	0	0	0	0	0	1	0	0	0	0	0	0	0	0	0	0	0	0
2016-07-15	72184	1	*	*	*	*	*	private	500	faecal sample	unbekannte Art	0	0	0	0	0	0	0	0	0	0	0	0	0	0	0	0	0	0	0	0	0	0	0	1	0	1	0	0	0	0	0	0	0	0	0	0	0	0
2015-12-16	53227	*	*	6	*	*	*	private	501	faecal sample	unbekannte Art	0	0	0	0	0	0	0	0	0	0	0	0	0	0	0	0	0	0	0	0	0	0	0	1	0	1	0	0	0	0	0	0	0	0	0	0	0	0
2015-10-22	53844	2	2	*	*	8	0.065	private	502	faecal sample	T. hermanni	1	0	0	0	0	0	0	0	0	0	0	0	0	0	0	0	0	0	0	0	0	0	0	0	0	1	0	0	0	0	0	0	0	0	0	0	0	0
2016-10-11	53844	*	*	4	*	*	*	private	502	faecal sample	T. hermanni	1	0	0	0	0	0	0	0	0	0	0	0	0	0	0	0	0	0	0	0	0	0	0	0	0	1	0	0	0	0	0	0	0	0	0	0	0	0
2016-09-05	1904	2	*	*	*	*	*	private	503	faecal sample	T. hermanni	1	0	0	0	0	0	0	0	0	0	0	0	0	0	0	0	0	0	0	0	0	0	0	0	0	1	0	0	0	0	0	0	0	0	0	0	0	0
2016-10-13	73491	2	1	2	*	8	0.055	private	504	faecal sample	T. hermanni	1	0	0	0	0	0	0	0	0	0	0	0	0	0	0	0	0	0	0	0	0	0	0	0	0	1	0	0	0	0	0	0	0	0	0	0	0	0
2016-08-15	63897	1	*	14	1	*	*	private	505	faecal sample	T. hermanni	1	0	0	0	0	0	0	0	0	0	0	0	0	0	0	0	0	0	0	0	0	0	0	0	0	1	0	0	0	0	0	0	0	0	0	0	0	0
2016-08-22	63897	1	2	14	1	15.5	0.41	private	505	faecal sample	T. hermanni	1	0	0	0	0	0	0	0	0	0	0	0	0	0	0	0	0	0	0	0	0	0	0	0	1	0	1	2	0	0	0	0	0	0	0	0	0	0
2016-10-05	99085	*	*	4	*	*	*	private	506	faecal sample	T. hermanni	1	0	0	0	0	0	0	0	0	0	0	0	0	0	0	0	0	0	0	0	0	0	0	0	0	1	0	0	0	0	0	0	0	0	0	0	0	0
2016-03-30	97359	*	*	*	*	*	*	private	507	faecal sample	Stigmochelys pardialis	0	0	0	0	0	0	0	0	0	1	0	0	0	0	0	0	0	0	0	0	0	0	0	0	1	0	1	2	0	0	0	0	0	0	0	0	0	0
2016-03-30	97359	*	*	*	*	*	*	private	507	faecal sample	Geochelone elegans (Indische Sternschildkröte)	0	0	0	0	0	0	0	0	0	0	0	0	0	0	0	1	0	0	0	0	0	0	0	0	1	0	1	2	0	0	0	0	0	0	0	0	0	0
2016-05-03	97359	2	*	1	*	*	*	private	507	faecal sample	Stigmochelys pardialis	0	0	0	0	0	0	0	0	0	1	0	0	0	0	0	0	0	0	0	0	0	0	0	0	1	0	1	3	0	0	0	0	0	0	0	0	0	0
2016-06-22	97359	2	2	4	*	*	*	private	507	faecal sample	Geochelone elegans (Indische Sternschildkröte)	0	0	0	0	0	0	0	0	0	0	0	0	0	0	0	1	0	0	0	0	0	0	0	0	1	0	0	0	0	0	0	0	0	0	3	1	0	0
2016-09-29	97359	*	*	*	*	*	*	private	507	faecal sample	Geochelone elegans (Indische Sternschildkröte)	0	0	0	0	0	0	0	0	0	0	0	0	0	0	0	1	0	0	0	0	0	0	0	0	1	0	1	1	0	0	0	0	0	0	0	0	0	0
2016-06-17	93164	*	*	1	*	4.9	0.0266	private	508	section	T. hermanni	1	0	0	0	0	0	0	0	0	0	0	0	0	0	0	0	0	0	0	0	0	0	0	0	1	0	1	3	0	0	0	0	0	0	0	0	0	0
2016-08-26	93164	*	*	1	*	*	*	private	508	faecal sample	T. hermanni	1	0	0	0	0	0	0	0	0	0	0	0	0	0	0	0	0	0	0	0	0	0	0	0	0	1	0	0	0	0	0	0	0	0	0	0	0	0
2016-05-02	27243	*	*	9	1	*	0.58	private	509	faecal sample	T. hermanni	1	0	0	0	0	0	0	0	0	0	0	0	0	0	0	0	0	0	0	0	0	0	0	0	0	1	0	0	0	0	0	0	0	0	0	0	0	0
2016-09-26	27243	2	2	9	1	*	*	private	509	faecal sample	T. hermanni	1	0	0	0	0	0	0	0	0	0	0	0	0	0	0	0	0	0	0	0	0	0	0	0	0	1	0	0	0	0	0	0	0	0	0	0	0	0
2016-09-29	27243	2	*	9	1	*	*	private	509	faecal sample	T. hermanni	1	0	0	0	0	0	0	0	0	0	0	0	0	0	0	0	0	0	0	0	0	0	0	0	0	1	0	0	0	0	0	0	0	0	0	0	0	0
2016-10-12	27243	*	*	9	1	*	*	private	509	control after deworming	T. hermanni	1	0	0	0	0	0	0	0	0	0	0	0	0	0	0	0	0	0	0	0	0	0	0	0	0	1	0	0	0	0	0	0	0	0	0	0	0	0
2016-04-19	96052	*	*	12	2	*	*	private	510	faecal sample	T. graeca	0	0	0	1	0	0	0	0	0	0	0	0	0	0	0	0	0	0	0	0	0	0	0	0	0	1	0	0	0	0	0	0	0	0	0	0	0	0
2016-08-23	7318	*	*	12	1	*	*	private	511	faecal sample	T. hermanni	1	0	0	0	0	0	0	0	0	0	0	0	0	0	0	0	0	0	0	0	0	0	0	0	0	1	0	0	0	0	0	0	0	0	0	0	0	0
2016-08-23	7318	*	*	10	2	*	*	private	511	faecal sample	T. hermanni	1	0	0	0	0	0	0	0	0	0	0	0	0	0	0	0	0	0	0	0	0	0	0	0	0	1	0	0	0	0	0	0	0	0	0	0	0	0
2015-11-05	38442	*	*	*	*	6	0.05	private	512	faecal sample	T. hermanni	1	0	0	0	0	0	0	0	0	0	0	0	0	0	0	0	0	0	0	0	0	0	0	0	1	0	1	2	0	0	0	0	0	0	0	0	0	0
2016-10-31	20163	*	*	7	1	*	*	private	513	faecal sample	T. hermanni	1	0	0	0	0	0	0	0	0	0	0	0	0	0	0	0	0	0	0	0	0	0	0	0	1	0	1	2	0	0	0	0	0	0	0	0	0	0
2016-06-22	86167	*	*	*	*	*	*	private	514	faecal sample	unbekannte Art	0	0	0	0	0	0	0	0	0	0	0	0	0	0	0	0	0	0	0	0	0	0	0	1	1	0	1	3	0	0	0	0	0	0	0	0	0	0
2016-10-10	38442	*	*	2	*	9	0.093	private	515	faecal sample	T. hermanni	1	0	0	0	0	0	0	0	0	0	0	0	0	0	0	0	0	0	0	0	0	0	0	0	0	1	0	0	0	0	0	0	0	0	0	0	0	0
2016-10-10	24628	2	*	4	*	13	314	private	516	faecal sample	unbekannte Art	0	0	0	0	0	0	0	0	0	0	0	0	0	0	0	0	0	0	0	0	0	0	0	1	1	0	1	1	0	0	0	0	0	0	0	0	0	0
2016-10-10	24628	*	*	*	*	12	288	private	516	faecal sample	unbekannte Art	0	0	0	0	0	0	0	0	0	0	0	0	0	0	0	0	0	0	0	0	0	0	0	1	1	0	1	1	0	0	0	0	0	0	0	0	0	0
2016-10-21	50968	*	*	*	2	*	*	private	517	faecal sample	unbekannte Art	0	0	0	0	0	0	0	0	0	0	0	0	0	0	0	0	0	0	0	0	0	0	0	1	1	0	1	1	0	0	0	0	0	0	0	0	0	0
2016-09-16	93053	*	*	7	1	*	*	private	518	faecal sample	T. hermanni	1	0	0	0	0	0	0	0	0	0	0	0	0	0	0	0	0	0	0	0	0	0	0	0	0	1	0	0	0	0	0	0	0	0	0	0	0	0
2016-09-19	53119	*	*	*	*	*	*	private	519	faecal sample	T. hermanni	1	0	0	0	0	0	0	0	0	0	0	0	0	0	0	0	0	0	0	0	0	0	0	0	1	0	1	2	0	0	0	0	0	0	0	0	0	0
2016-07-21	59823	2	*	*	*	*	*	private	520	faecal sample	T. hermanni	1	0	0	0	0	0	0	0	0	0	0	0	0	0	0	0	0	0	0	0	0	0	0	0	1	0	1	1	0	0	0	0	0	0	0	0	0	0
2015-11-04	80637	2	1	1.5	*	*	*	private	521	faecal sample	T. hermanni	1	0	0	0	0	0	0	0	0	0	0	0	0	0	0	0	0	0	0	0	0	0	0	0	1	0	1	1	0	0	0	0	0	0	0	0	0	0
2016-02-01	66359	1	1	1.5	*	8.5	0.105	private	522	faecal sample	unbekannte Art	0	0	0	0	0	0	0	0	0	0	0	0	0	0	0	0	0	0	0	0	0	0	0	1	1	0	1	1	0	0	0	0	0	0	0	0	0	0
2016-08-02	49086	2	*	*	*	*	*	private	523	faecal sample	T. hermanni	1	0	0	0	0	0	0	0	0	0	0	0	0	0	0	0	0	0	0	0	0	0	0	0	0	1	0	0	0	0	0	0	0	0	0	0	0	0
2016-08-30	79361	*	*	*	2	*	*	private	524	faecal sample	unbekannte Art	0	0	0	0	0	0	0	0	0	0	0	0	0	0	0	0	0	0	0	0	0	0	0	1	0	1	0	0	0	0	0	0	0	0	0	0	0	0
2016-09-01	79361	*	*	5	2	*	*	private	524	faecal sample	unbekannte Art	0	0	0	0	0	0	0	0	0	0	0	0	0	0	0	0	0	0	0	0	0	0	0	1	0	1	0	0	0	0	0	0	0	0	0	0	0	0
2016-09-27	97535	*	*	2	*	*	*	private	525	faecal sample	unbekannte Art	0	0	0	0	0	0	0	0	0	0	0	0	0	0	0	0	0	0	0	0	0	0	0	0	1	0	1	2	0	0	0	0	0	0	0	0	0	0
2016-01-13	59394	1	*	9	1	15	0.505	private	526	faecal sample	T. hermanni	1	0	0	0	0	0	0	0	0	0	0	0	0	0	0	0	0	0	0	0	0	0	0	0	1	0	1	2	0	0	0	0	0	0	0	0	0	0
2016-08-26	6198	*	*	juvenil	*	*	*	private	527	faecal sample	T. hermanni	1	0	0	0	0	0	0	0	0	0	0	0	0	0	0	0	0	0	0	0	0	0	0	0	0	1	0	0	0	0	0	0	0	0	0	0	0	0
2016-09-01	6198	*	*	5	*	*	*	private	527	faecal sample	T. hermanni	1	0	0	0	0	0	0	0	0	0	0	0	0	0	0	0	0	0	0	0	0	0	0	0	0	1	0	0	0	0	0	0	0	0	0	0	0	0
2015-11-04	93444	*	*	14	2	*	1.4	private	528	faecal sample	T. hermanni	1	0	0	0	0	0	0	0	0	0	0	0	0	0	0	0	0	0	0	0	0	0	0	0	1	0	1	1	0	0	0	0	0	0	0	0	0	0
2016-10-10	58453	*	*	6	1	*	*	private	529	faecal sample	T. hermanni	1	0	0	0	0	0	0	0	0	0	0	0	0	0	0	0	0	0	0	0	0	0	0	0	0	1	0	0	0	0	0	0	0	0	0	0	0	0
2016-06-13	76855	2	2	15	1	19	0.558	private	530	faecal sample	T. hermanni	1	0	0	0	0	0	0	0	0	0	0	0	0	0	0	0	0	0	0	0	0	0	0	0	0	1	0	0	0	0	0	0	0	0	0	0	0	0
2016-06-07	45894	*	*	15	2	*	*	private	531	faecal sample	T. hermanni	1	0	0	0	0	0	0	0	0	0	0	0	0	0	0	0	0	0	0	0	0	0	0	0	0	1	0	0	0	0	0	0	0	0	0	0	0	0
2016-09-19	88690	*	*	26	2	*	*	private	532	faecal sample	T. hermanni	1	0	0	0	0	0	0	0	0	0	0	0	0	0	0	0	0	0	0	0	0	0	0	0	1	0	1	2	0	0	0	0	0	0	0	0	0	0
2016-09-19	88690	*	*	*	*	19.5	0.066	private	532	faecal sample	T. hermanni	1	0	0	0	0	0	0	0	0	0	0	0	0	0	0	0	0	0	0	0	0	0	0	0	1	0	1	1	0	0	0	0	0	0	0	0	0	0
2015-10-23	74232	1	2	11	1	*	*	private	533	faecal sample	T. hermanni	1	0	0	0	0	0	0	0	0	0	0	0	0	0	0	0	0	0	0	0	0	0	0	0	0	1	0	0	0	0	0	0	0	0	0	0	0	0
2016-11-07	50259	*	*	*	*	*	*	private	534	faecal sample	T. hermanni	1	0	0	0	0	0	0	0	0	0	0	0	0	0	0	0	0	0	0	0	0	0	0	0	1	0	1	2	0	0	0	0	0	0	0	0	0	0
2016-06-01	56412	*	*	17	1	*	*	private	535	faecal sample	T. hermanni	1	0	0	0	0	0	0	0	0	0	0	0	0	0	0	0	0	0	0	0	0	0	0	0	0	1	0	0	0	0	0	0	0	0	0	0	0	0
2015-11-25	53783	*	*	4	*	*	*	private	536	faecal sample	T. hercegoviensis	0	1	0	0	0	0	0	0	0	0	0	0	0	0	0	0	0	0	0	0	0	0	0	0	1	0	1	2	0	0	0	0	0	0	0	0	0	0
2015-10-22	90556	*	*	24	2	*	1.2	private	537	faecal sample	T. hermanni	1	0	0	0	0	0	0	0	0	0	0	0	0	0	0	0	0	0	0	0	0	0	0	0	1	0	1	1	0	0	0	0	0	0	0	0	0	0
2015-10-22	90556	*	*	16	2	*	1.58	private	537	faecal sample	T. hermanni	1	0	0	0	0	0	0	0	0	0	0	0	0	0	0	0	0	0	0	0	0	0	0	0	1	0	1	2	0	0	0	0	0	0	0	0	0	0
2016-08-10	90556	*	2	*	*	*	*	private	537	faecal sample	T. hermanni	1	0	0	0	0	0	0	0	0	0	0	0	0	0	0	0	0	0	0	0	0	0	0	0	1	0	1	1	0	0	0	0	0	0	0	0	0	0
2016-07-04	93444	2	*	4	*	*	*	private	538	faecal sample	Geochelone elegans (Indische Sternschildkröte)	0	0	0	0	0	0	0	0	0	0	0	0	0	0	0	1	0	0	0	0	0	0	0	0	1	0	1	3	0	0	0	0	0	0	0	0	0	0
2016-08-09	93444	2	*	5	*	*	*	private	538	faecal sample	T. hermanni	1	0	0	0	0	0	0	0	0	0	0	0	0	0	0	0	0	0	0	0	0	0	0	0	1	0	1	3	0	0	0	0	0	0	0	0	0	0
2016-10-11	63457	*	*	14	2	*	*	private	539	faecal sample	T. hermanni	1	0	0	0	0	0	0	0	0	0	0	0	0	0	0	0	0	0	0	0	0	0	0	0	1	0	1	2	0	0	0	0	0	0	0	0	0	0
2016-07-26	23881	1	*	*	*	*	*	private	540	faecal sample	T. hermanni	1	0	0	0	0	0	0	0	0	0	0	0	0	0	0	0	0	0	0	0	0	0	0	0	1	0	1	1	0	0	0	0	0	0	0	0	0	0
2016-08-29	97346	1	*	7	*	*	*	private	541	faecal sample	T. graeca	0	0	0	1	0	0	0	0	0	0	0	0	0	0	0	0	0	0	0	0	0	0	0	0	1	0	1	2	0	0	0	0	0	0	0	0	0	0
2016-08-30	56333	*	*	25	2	*	1.42	private	542	faecal sample	T. hermanni	1	0	0	0	0	0	0	0	0	0	0	0	0	0	0	0	0	0	0	0	0	0	0	0	1	0	1	2	0	0	0	0	0	0	0	0	0	0
2016-08-30	56333	*	*	8	1	*	0.452	private	542	faecal sample	unbekannte Art	0	0	0	0	0	0	0	0	0	0	0	0	0	0	0	0	0	0	0	0	0	0	0	1	1	0	1	2	0	0	0	0	0	0	0	0	0	0
2016-08-30	56333	*	*	10	2	*	1.01	private	542	faecal sample	unbekannte Art	0	0	0	0	0	0	0	0	0	0	0	0	0	0	0	0	0	0	0	0	0	0	0	1	1	0	1	2	0	0	0	0	0	0	0	0	0	0
2016-10-05	56333	*	*	*	2	*	*	private	542	faecal sample	T. hermanni	1	0	0	0	0	0	0	0	0	0	0	0	0	0	0	0	0	0	0	0	0	0	0	0	1	0	1	2	0	0	0	0	0	0	0	0	0	0
2016-10-05	56333	*	*	*	1	*	*	private	542	faecal sample	T. hermanni	1	0	0	0	0	0	0	0	0	0	0	0	0	0	0	0	0	0	0	0	0	0	0	0	1	0	1	1	0	0	0	0	0	0	0	0	0	0
2016-10-05	56333	*	*	*	1	*	*	private	542	faecal sample	T. hermanni	1	0	0	0	0	0	0	0	0	0	0	0	0	0	0	0	0	0	0	0	0	0	0	0	1	0	1	2	0	0	0	0	0	0	0	0	0	0
2016-01-06	18437	*	*	*	*	*	*	private	543	faecal sample	Köherschildkröte (Chelonoidis carbonaria)	0	0	0	0	0	0	0	0	0	0	0	0	1	0	0	0	0	0	0	0	0	0	0	0	0	1	0	0	0	0	0	0	0	0	0	0	0	0
2016-09-01	97941	2	*	2	*	*	*	private	544	faecal sample	T. hermanni	1	0	0	0	0	0	0	0	0	0	0	0	0	0	0	0	0	0	0	0	0	0	0	0	1	0	1	2	0	0	0	0	0	0	0	0	0	0
2016-08-11	48329	2	*	1.5	*	*	*	private	545	faecal sample	T. hermanni	1	0	0	0	0	0	0	0	0	0	0	0	0	0	0	0	0	0	0	0	0	0	0	0	1	0	1	1	0	0	0	0	0	0	0	0	0	0
2016-07-13	16303	2	*	2	*	*	*	private	546	faecal sample	T. marginata	0	0	0	0	0	1	0	0	0	0	0	0	0	0	0	0	0	0	0	0	0	0	0	0	1	0	1	2	0	0	0	0	0	0	0	0	0	0
2016-05-06	30559	*	*	*	2	*	*	private	547	faecal sample	T. hermanni	1	0	0	0	0	0	0	0	0	0	0	0	0	0	0	0	0	0	0	0	0	0	0	0	0	1	0	0	0	0	0	0	0	0	0	0	0	0
2016-08-30	70619	*	*	5	*	*	*	private	548	faecal sample	T. hermanni	1	0	0	0	0	0	0	0	0	0	0	0	0	0	0	0	0	0	0	0	0	0	0	0	1	0	1	1	0	0	0	0	0	0	0	0	0	0
2016-09-13	36414	*	*	4	*	*	*	private	549	faecal sample	T. hermanni	1	0	0	0	0	0	0	0	0	0	0	0	0	0	0	0	0	0	0	0	0	0	0	0	0	1	0	0	0	0	0	0	0	0	0	0	0	0
2016-08-29	29690	2	2	16	1	20.5	1.275	private	550	faecal sample	T. horsfieldii	0	0	1	0	0	0	0	0	0	0	0	0	0	0	0	0	0	0	0	0	0	0	0	0	0	1	0	0	0	0	0	0	0	0	0	0	0	0
2016-06-06	73540	*	*	2.5	*	*	*	private	551	faecal sample	T. graeca	0	0	0	1	0	0	0	0	0	0	0	0	0	0	0	0	0	0	0	0	0	0	0	0	0	1	0	0	0	0	0	0	0	0	0	0	0	0
2015-10-22	97222	*	*	6	*	12	0.55	private	552	faecal sample	T. hermanni	1	0	0	0	0	0	0	0	0	0	0	0	0	0	0	0	0	0	0	0	0	0	0	0	0	1	0	0	0	0	0	0	0	0	0	0	0	0
2016-08-30	97717	1	*	9	2	*	*	private	553	faecal sample	T. hermanni	1	0	0	0	0	0	0	0	0	0	0	0	0	0	0	0	0	0	0	0	0	0	0	0	0	1	0	0	0	0	0	0	0	0	0	0	0	0
2016-04-28	37120	*	*	*	1	*	*	private	554	faecal sample	unbekannte Art	0	0	0	0	0	0	0	0	0	0	0	0	0	0	0	0	0	0	0	0	0	0	0	1	1	0	1	1	0	0	0	0	0	0	0	0	0	0
2016-05-09	37120	*	*	*	1	*	*	private	554	faecal sample	Aldabra-Riesenschildkröte (Aldabrachelys gigantea)	0	0	0	0	0	0	0	0	0	0	0	0	0	0	0	0	0	0	1	0	0	0	0	0	0	1	0	0	0	0	0	0	0	0	0	0	0	0
2016-05-09	37120	*	*	*	1	*	*	private	554	faecal sample	C. sulcata (Spornschildkröte)	0	0	0	0	0	0	0	0	0	0	0	1	0	0	0	0	0	0	0	0	0	0	0	0	1	0	1	2	0	0	0	0	0	0	0	0	0	0
2016-08-22	37120	*	*	*	1	*	*	private	554	faecal sample	C. sulcata (Spornschildkröte)	0	0	0	0	0	0	0	0	0	0	0	1	0	0	0	0	0	0	0	0	0	0	0	0	0	1	0	0	0	0	0	0	0	0	0	0	0	0
2016-09-05	86807	*	*	6.5	2	*	*	private	555	faecal sample	T. hermanni	1	0	0	0	0	0	0	0	0	0	0	0	0	0	0	0	0	0	0	0	0	0	0	0	0	1	0	0	0	0	0	0	0	0	0	0	0	0
2016-09-15	40882	*	*	4	*	*	*	private	556	faecal sample	T. hermanni	1	0	0	0	0	0	0	0	0	0	0	0	0	0	0	0	0	0	0	0	0	0	0	0	1	0	1	2	0	0	0	0	0	0	0	0	0	0
2016-05-23	2797	*	*	20	2	*	*	private	557	faecal sample	T. horsfieldii	0	0	1	0	0	0	0	0	0	0	0	0	0	0	0	0	0	0	0	0	0	0	0	0	1	0	0	0	0	0	0	0	0	0	0	0	0	0
2016-05-23	2797	*	*	24	1	*	*	private	557	faecal sample	T. horsfieldii	0	0	1	0	0	0	0	0	0	0	0	0	0	0	0	0	0	0	0	0	0	0	0	0	1	0	0	0	0	0	0	0	0	0	0	0	0	0
2016-09-14	78464	1	2	25	1	*	*	private	558	faecal sample	T. hermanni	1	0	0	0	0	0	0	0	0	0	0	0	0	0	0	0	0	0	0	0	0	0	0	0	0	1	0	0	0	0	0	0	0	0	0	0	0	0
2015-11-17	24855	*	*	17	1	*	0.748	private	559	faecal sample	T. hermanni	1	0	0	0	0	0	0	0	0	0	0	0	0	0	0	0	0	0	0	0	0	0	0	0	1	0	1	1	0	0	0	0	0	0	0	0	0	0
2015-10-26	24855	*	*	19	1	*	1.135	private	559	faecal sample	T. hermanni	1	0	0	0	0	0	0	0	0	0	0	0	0	0	0	0	0	0	0	0	0	0	0	0	0	1	0	0	0	0	0	0	0	0	0	0	0	0
2015-10-26	24855	*	*	17	1	*	0.733	private	559	faecal sample	unbekannte Art	0	0	0	0	0	0	0	0	0	0	0	0	0	0	0	0	0	0	0	0	0	0	0	1	1	0	1	1	0	0	0	0	0	0	0	0	0	0
2015-10-27	24855	*	*	11	2	*	0.826	private	559	faecal sample	T. hermanni	1	0	0	0	0	0	0	0	0	0	0	0	0	0	0	0	0	0	0	0	0	0	0	0	1	0	1	1	0	0	0	0	0	0	0	0	0	0
2015-11-05	24855	*	*	17	1	*	0.748	private	559	faecal sample	T. hermanni	1	0	0	0	0	0	0	0	0	0	0	0	0	0	0	0	0	0	0	0	0	0	0	0	1	0	1	2	0	0	0	0	0	0	0	0	0	0
2015-11-09	24855	*	*	*	2	*	0.826	private	559	faecal sample	T. hermanni	1	0	0	0	0	0	0	0	0	0	0	0	0	0	0	0	0	0	0	0	0	0	0	0	0	1	0	0	0	0	0	0	0	0	0	0	0	0
2016-09-21	73492	2	*	57	2	*	*	private	560	faecal sample	T. hermanni	1	0	0	0	0	0	0	0	0	0	0	0	0	0	0	0	0	0	0	0	0	0	0	0	0	1	0	0	0	0	0	0	0	0	0	0	0	0
2016-04-05	81739	*	*	4	2	8.6	0.1153	private	561	section	T. hermanni	1	0	0	0	0	0	0	0	0	0	0	0	0	0	0	0	0	0	0	0	0	0	0	0	1	0	0	0	0	0	3	1	0	0	0	0	0	0
2015-11-06	82377	2	*	*	*	*	*	private	562	faecal sample	T. hermanni	1	0	0	0	0	0	0	0	0	0	0	0	0	0	0	0	0	0	0	0	0	0	0	0	1	0	1	2	0	0	0	0	0	0	0	0	0	0
2016-09-16	82377	*	*	*	*	*	*	private	562	faecal sample	T. hermanni	1	0	0	0	0	0	0	0	0	0	0	0	0	0	0	0	0	0	0	0	0	0	0	0	1	0	1	1	0	0	0	0	0	0	0	0	0	0
2016-10-25	82377	*	*	*	*	*	*	private	562	faecal sample	T. hermanni	1	0	0	0	0	0	0	0	0	0	0	0	0	0	0	0	0	0	0	0	0	0	0	0	0	1	0	0	0	0	0	0	0	0	0	0	0	0
2016-09-13	24107	*	*	1	*	*	*	private	563	faecal sample	T. hermanni	1	0	0	0	0	0	0	0	0	0	0	0	0	0	0	0	0	0	0	0	0	0	0	0	0	1	0	0	0	0	0	0	0	0	0	0	0	0
2016-11-09	53639	*	*	5	*	*	*	private	564	faecal sample	T. hermanni	1	0	0	0	0	0	0	0	0	0	0	0	0	0	0	0	0	0	0	0	0	0	0	0	0	1	0	0	0	0	0	0	0	0	0	0	0	0
2016-06-21	14959	*	*	12	*	*	*	private	565	faecal sample	T. graeca	0	0	0	1	0	0	0	0	0	0	0	0	0	0	0	0	0	0	0	0	0	0	0	0	1	0	1	3	0	0	0	0	0	0	0	0	0	0
2016-08-23	79787	2	*	3	*	*	*	private	566	faecal sample	T. hermanni	1	0	0	0	0	0	0	0	0	0	0	0	0	0	0	0	0	0	0	0	0	0	0	0	0	1	0	0	0	0	0	0	0	0	0	0	0	0
2016-08-01	72072	2	*	*	*	*	*	private	567	faecal sample	unbekannte Art	0	0	0	0	0	0	0	0	0	0	0	0	0	0	0	0	0	0	0	0	0	0	0	1	1	0	1	2	0	0	0	0	0	0	0	0	0	0
2016-07-08	74749	2	*	2	*	*	*	private	568	faecal sample	T. hermanni	1	0	0	0	0	0	0	0	0	0	0	0	0	0	0	0	0	0	0	0	0	0	0	0	1	0	1	2	0	0	0	0	0	0	0	0	0	0
2016-08-10	97762	2	*	4	*	*	*	private	569	faecal sample	unbekannte Art	0	0	0	0	0	0	0	0	0	0	0	0	0	0	0	0	0	0	0	0	0	0	0	1	1	0	1	1	0	0	0	0	0	0	0	0	0	0
2016-08-10	97762	2	*	*	*	*	*	private	569	faecal sample	unbekannte Art	0	0	0	0	0	0	0	0	0	0	0	0	0	0	0	0	0	0	0	0	0	0	0	1	0	1	0	0	0	0	0	0	0	0	0	0	0	0
2016-08-10	97762	2	*	*	*	*	*	private	569	faecal sample	unbekannte Art	0	0	0	0	0	0	0	0	0	0	0	0	0	0	0	0	0	0	0	0	0	0	0	1	1	0	1	3	0	0	0	0	0	0	0	0	0	0
2016-08-10	97762	2	*	*	*	*	*	private	569	faecal sample	unbekannte Art	0	0	0	0	0	0	0	0	0	0	0	0	0	0	0	0	0	0	0	0	0	0	0	1	0	1	0	0	0	0	0	0	0	0	0	0	0	0
2016-08-10	97762	2	*	*	*	*	*	private	569	faecal sample	unbekannte Art	0	0	0	0	0	0	0	0	0	0	0	0	0	0	0	0	0	0	0	0	0	0	0	1	1	0	1	2	0	0	0	0	0	0	0	0	0	0
2016-08-10	97762	2	*	*	*	*	*	private	569	faecal sample	unbekannte Art	0	0	0	0	0	0	0	0	0	0	0	0	0	0	0	0	0	0	0	0	0	0	0	1	1	0	1	2	0	0	0	0	0	0	0	0	0	0
2016-08-10	97762	2	*	*	*	*	*	private	569	faecal sample	unbekannte Art	0	0	0	0	0	0	0	0	0	0	0	0	0	0	0	0	0	0	0	0	0	0	0	1	1	0	1	3	0	0	0	0	0	0	0	0	0	0
2016-05-11	71679	*	*	0.5	2	*	*	private	570	faecal sample	T. hermanni	1	0	0	0	0	0	0	0	0	0	0	0	0	0	0	0	0	0	0	0	0	0	0	0	0	1	0	0	0	0	0	0	0	0	0	0	0	0
2016-09-14	74638	*	*	5	*	*	*	private	571	faecal sample	T. hermanni	1	0	0	0	0	0	0	0	0	0	0	0	0	0	0	0	0	0	0	0	0	0	0	0	1	0	1	2	0	0	0	0	0	0	0	0	0	0
2016-09-09	66386	2	*	*	*	*	*	private	572	faecal sample	T. hermanni	1	0	0	0	0	0	0	0	0	0	0	0	0	0	0	0	0	0	0	0	0	0	0	0	0	1	0	0	0	0	0	0	0	0	0	0	0	0
2016-05-19	66386	*	*	5	*	*	*	private	572	faecal sample	T. hermanni	1	0	0	0	0	0	0	0	0	0	0	0	0	0	0	0	0	0	0	0	0	0	0	0	0	1	0	0	0	0	0	0	0	0	0	0	0	0
2016-07-21	77716	2	2	8	2	*	*	private	583	faecal sample	T. hermanni	1	0	0	0	0	0	0	0	0	0	0	0	0	0	0	0	0	0	0	0	0	0	0	0	1	0	1	1	0	0	0	0	0	0	0	0	0	0
2016-07-26	38154	1	2	20	2	*	1.1	private	584	faecal sample	T. hermanni	1	0	0	0	0	0	0	0	0	0	0	0	0	0	0	0	0	0	0	0	0	0	0	0	1	0	1	2	0	0	0	0	0	0	0	0	0	0
2016-09-08	38154	*	*	*	*	*	*	private	584	faecal sample	T. hermanni	1	0	0	0	0	0	0	0	0	0	0	0	0	0	0	0	0	0	0	0	0	0	0	0	0	1	0	0	0	0	0	0	0	0	0	0	0	0
2016-05-02	47055	1	1	3	2	*	*	private	585	faecal sample	T. hermanni	1	0	0	0	0	0	0	0	0	0	0	0	0	0	0	0	0	0	0	0	0	0	0	0	1	0	1	2	0	0	0	0	0	0	0	0	0	0
2015-12-18	89518	*	*	7	2	*	*	private	586	faecal sample	T. hermanni	1	0	0	0	0	0	0	0	0	0	0	0	0	0	0	0	0	0	0	0	0	0	0	0	0	1	0	0	0	0	0	0	0	0	0	0	0	0
2015-10-30	78239	*	*	16	1	20	1	private	587	faecal sample	T. hermanni	1	0	0	0	0	0	0	0	0	0	0	0	0	0	0	0	0	0	0	0	0	0	0	0	0	1	0	0	0	0	0	0	0	0	0	0	0	0
2016-09-01	78239	1	2	17	1	21	1.05	private	587	faecal sample	T. hermanni	1	0	0	0	0	0	0	0	0	0	0	0	0	0	0	0	0	0	0	0	0	0	0	0	0	1	0	0	0	0	0	0	0	0	0	0	0	0
2015-10-26	44229	*	*	16	1	*	0.82	private	588	faecal sample	unbekannte Art	0	0	0	0	0	0	0	0	0	0	0	0	0	0	0	0	0	0	0	0	0	0	0	1	0	1	0	0	0	0	0	0	0	0	0	0	0	0
2016-08-25	64521	*	*	*	2	*	*	private	589	faecal sample	unbekannte Art	0	0	0	0	0	0	0	0	0	0	0	0	0	0	0	0	0	0	0	0	0	0	0	1	1	0	1	1	0	0	0	0	0	0	0	0	0	0
2016-08-25	64521	*	*	*	1	*	*	private	589	faecal sample	unbekannte Art	0	0	0	0	0	0	0	0	0	0	0	0	0	0	0	0	0	0	0	0	0	0	0	1	1	0	1	2	0	0	0	0	0	0	0	0	0	0
2016-07-19	49214	2	*	11	*	*	*	private	590	faecal sample	T. hermanni	1	0	0	0	0	0	0	0	0	0	0	0	0	0	0	0	0	0	0	0	0	0	0	0	1	0	1	2	0	0	0	0	0	0	0	0	0	0
2016-09-27	67549	2	*	*	1	*	*	private	591	faecal sample	T. hermanni	1	0	0	0	0	0	0	0	0	0	0	0	0	0	0	0	0	0	0	0	0	0	0	0	1	0	1	1	0	0	0	0	0	0	0	0	0	0
2016-07-21	79336	2	*	*	*	*	*	private	592	faecal sample	T. hermanni	1	0	0	0	0	0	0	0	0	0	0	0	0	0	0	0	0	0	0	0	0	0	0	0	0	1	0	0	0	0	0	0	0	0	0	0	0	0
2016-06-07	65462	2	2	*	*	7	0.13	private	593	faecal sample	T. hermanni	1	0	0	0	0	0	0	0	0	0	0	0	0	0	0	0	0	0	0	0	0	0	0	0	0	1	0	0	0	0	0	0	0	0	0	0	0	0
2015-11-26	74842	1	1	2.5	*	6.5	0.052	private	594	faecal sample	T. hermanni	1	0	0	0	0	0	0	0	0	0	0	0	0	0	0	0	0	0	0	0	0	0	0	0	1	0	1	2	0	0	0	0	0	0	0	0	0	0
2016-11-04	56182	*	*	10	*	*	*	private	595	faecal sample	T. hermanni	1	0	0	0	0	0	0	0	0	0	0	0	0	0	0	0	0	0	0	0	0	0	0	0	0	1	0	0	0	0	0	0	0	0	0	0	0	0
2015-10-30	66564	*	*	16	1	18	*	private	596	faecal sample	T. hermanni	1	0	0	0	0	0	0	0	0	0	0	0	0	0	0	0	0	0	0	0	0	0	0	0	1	0	1	1	0	0	0	0	0	0	0	0	0	0
2016-10-20	53115	*	*	11	1	*	*	private	597	faecal sample	T. hermanni	1	0	0	0	0	0	0	0	0	0	0	0	0	0	0	0	0	0	0	0	0	0	0	0	0	1	0	0	0	0	0	0	0	0	0	0	0	0
2016-05-31	37120	1	2	*	2	*	*	private	598	faecal sample	T. graeca	0	0	0	1	0	0	0	0	0	0	0	0	0	0	0	0	0	0	0	0	0	0	0	0	0	1	0	0	0	0	0	0	0	0	0	0	0	0
2015-10-26	99887	2	*	*	*	*	*	private	599	faecal sample	T. hermanni	1	0	0	0	0	0	0	0	0	0	0	0	0	0	0	0	0	0	0	0	0	0	0	0	1	0	1	2	0	0	0	0	0	0	0	0	0	0
2016-05-24	66763	*	*	8	*	*	3.96	private	600	faecal sample	unbekannte Art	0	0	0	0	0	0	0	0	0	0	0	0	0	0	0	0	0	0	0	0	0	0	0	1	0	1	0	0	0	0	0	0	0	0	0	0	0	0
2016-10-25	88499	2	1	*	*	*	*	private	601	faecal sample	T. hermanni	1	0	0	0	0	0	0	0	0	0	0	0	0	0	0	0	0	0	0	0	0	0	0	0	0	1	0	0	0	0	0	0	0	0	0	0	0	0
2016-04-28	31039	*	*	6	*	*	*	private	602	faecal sample	T. hermanni	1	0	0	0	0	0	0	0	0	0	0	0	0	0	0	0	0	0	0	0	0	0	0	0	1	0	1	2	0	0	0	0	0	0	0	0	0	0
2016-07-14	34295	2	*	10	*	*	*	private	603	faecal sample	T. hermanni	1	0	0	0	0	0	0	0	0	0	0	0	0	0	0	0	0	0	0	0	0	0	0	0	0	1	0	0	0	0	0	0	0	0	0	0	0	0
2016-07-21	34295	2	2	1	*	*	*	private	603	faecal sample	T. hermanni	1	0	0	0	0	0	0	0	0	0	0	0	0	0	0	0	0	0	0	0	0	0	0	0	1	0	1	1	0	0	0	0	0	0	0	0	0	0
2016-08-03	66629	2	2	9	2	*	*	private	604	faecal sample	T. hermanni	1	0	0	0	0	0	0	0	0	0	0	0	0	0	0	0	0	0	0	0	0	0	0	0	1	0	1	3	0	0	0	0	0	0	0	0	0	0
2016-08-08	97222	*	*	6	*	*	*	private	605	faecal sample	unbekannte Art	0	0	0	0	0	0	0	0	0	0	0	0	0	0	0	0	0	0	0	0	0	0	0	1	1	0	1	3	0	0	0	0	0	0	0	0	0	0
2016-09-27	97222	2	*	6.5	*	*	*	private	605	faecal sample	unbekannte Art	0	0	0	0	0	0	0	0	0	0	0	0	0	0	0	0	0	0	0	0	0	0	0	1	1	0	1	1	0	0	0	0	0	0	0	0	0	0
2016-09-13	14641	2	*	4	*	*	*	private	606	faecal sample	T. marginata	0	0	0	0	0	1	0	0	0	0	0	0	0	0	0	0	0	0	0	0	0	0	0	0	0	1	0	0	0	0	0	0	0	0	0	0	0	0
2016-09-16	33603	*	*	2	2	*	*	private	607	faecal sample	T. hermanni	1	0	0	0	0	0	0	0	0	0	0	0	0	0	0	0	0	0	0	0	0	0	0	0	1	0	1	1	0	0	0	0	0	0	0	0	0	0
2015-10-21	38448	*	*	15	2	*	*	private	608	faecal sample	T. hermanni	1	0	0	0	0	0	0	0	0	0	0	0	0	0	0	0	0	0	0	0	0	0	0	0	0	1	0	0	0	0	0	0	0	0	0	0	0	0
2016-08-03	65558	1	*	1.5	*	*	*	private	609	faecal sample	T. hermanni	1	0	0	0	0	0	0	0	0	0	0	0	0	0	0	0	0	0	0	0	0	0	0	0	1	0	1	2	0	0	0	0	0	0	0	0	0	0
2016-09-05	97078	*	*	7	*	25	0.45	private	610	faecal sample	T. graeca	0	0	0	1	0	0	0	0	0	0	0	0	0	0	0	0	0	0	0	0	0	0	0	0	1	0	1	2	0	0	0	0	0	0	0	0	0	0
2016-09-29	88353	*	*	2	*	9	0.176	private	611	faecal sample	T. hermanni	1	0	0	0	0	0	0	0	0	0	0	0	0	0	0	0	0	0	0	0	0	0	0	0	1	0	1	2	0	0	0	0	0	0	0	0	0	0
2016-09-29	88353	2	2	2	*	10	0.205	private	611	faecal sample	T. hermanni	1	0	0	0	0	0	0	0	0	0	0	0	0	0	0	0	0	0	0	0	0	0	0	0	1	0	1	2	0	0	0	0	0	0	0	0	0	0
2016-08-16	4420	2	*	7	1	*	*	private	612	faecal sample	unbekannte Art	0	0	0	0	0	0	0	0	0	0	0	0	0	0	0	0	0	0	0	0	0	0	0	1	1	0	1	2	0	0	0	0	0	0	0	0	0	0
2016-09-20	25305	2	*	1	*	*	*	private	613	faecal sample	unbekannte Art	0	0	0	0	0	0	0	0	0	0	0	0	0	0	0	0	0	0	0	0	0	0	0	1	0	1	0	0	0	0	0	0	0	0	0	0	0	0
2016-09-30	47139	*	*	*	*	*	*	private	614	faecal sample	T. hermanni	1	0	0	0	0	0	0	0	0	0	0	0	0	0	0	0	0	0	0	0	0	0	0	0	1	0	1	1	0	0	0	0	0	0	0	0	0	0
2016-07-29	97944	2	*	*	*	*	*	private	615	faecal sample	T. marginata	0	0	0	0	0	1	0	0	0	0	0	0	0	0	0	0	0	0	0	0	0	0	0	0	0	1	0	0	0	0	0	0	0	0	0	0	0	0
2016-10-17	53117	*	*	8	*	*	*	private	616	faecal sample	T. marginata	0	0	0	0	0	1	0	0	0	0	0	0	0	0	0	0	0	0	0	0	0	0	0	0	0	1	0	0	0	0	0	0	0	0	0	0	0	0
2016-09-21	35415	*	*	*	2	*	*	private	617	faecal sample	T. hermanni	1	0	0	0	0	0	0	0	0	0	0	0	0	0	0	0	0	0	0	0	0	0	0	0	1	0	1	1	0	0	0	0	0	0	0	0	0	0
2016-07-20	16909	1	*	16	2	*	*	private	618	faecal sample	unbekannte Art	0	0	0	0	0	0	0	0	0	0	0	0	0	0	0	0	0	0	0	0	0	0	0	1	0	1	0	0	0	0	0	0	0	0	0	0	0	0
2016-09-21	65191	*	*	4	*	*	*	private	619	faecal sample	T. hermanni	1	0	0	0	0	0	0	0	0	0	0	0	0	0	0	0	0	0	0	0	0	0	0	0	1	0	1	1	0	0	0	0	0	0	0	0	0	0
2016-10-07	65191	*	*	38	1	*	*	private	619	faecal sample	T. hercegoviensis	0	1	0	0	0	0	0	0	0	0	0	0	0	0	0	0	0	0	0	0	0	0	0	0	1	0	1	2	0	0	0	0	0	0	0	0	0	0
2016-08-25	38855	2	*	3.5	*	*	*	private	620	faecal sample	T. hermanni	1	0	0	0	0	0	0	0	0	0	0	0	0	0	0	0	0	0	0	0	0	0	0	0	0	1	0	0	0	0	0	0	0	0	0	0	0	0
2016-11-22	64291	*	*	1	*	*	*	private	621	faecal sample	T. hermanni	1	0	0	0	0	0	0	0	0	0	0	0	0	0	0	0	0	0	0	0	0	0	0	0	1	0	1	2	0	0	0	0	0	0	0	0	0	0
2016-08-09	80995	*	*	1.5	*	*	*	private	622	faecal sample	T. hermanni	1	0	0	0	0	0	0	0	0	0	0	0	0	0	0	0	0	0	0	0	0	0	0	0	0	1	0	0	0	0	0	0	0	0	0	0	0	0
2016-09-12	6428	*	*	21	2	*	*	private	623	faecal sample	T. horsfieldii	0	0	1	0	0	0	0	0	0	0	0	0	0	0	0	0	0	0	0	0	0	0	0	0	0	1	0	0	0	0	0	0	0	0	0	0	0	0
2016-11-02	99092	*	*	3	2	*	*	private	624	faecal sample	T. hermanni	1	0	0	0	0	0	0	0	0	0	0	0	0	0	0	0	0	0	0	0	0	0	0	0	1	0	1	2	0	0	0	0	0	0	0	0	0	0
2016-12-20	99092	*	*	3	*	*	*	private	624	faecal sample	T. hermanni	1	0	0	0	0	0	0	0	0	0	0	0	0	0	0	0	0	0	0	0	0	0	0	0	0	1	0	0	0	0	0	0	0	0	0	0	0	0
2016-10-06	99092	*	*	3	2	*	*	private	625	faecal sample	T. hermanni	1	0	0	0	0	0	0	0	0	0	0	0	0	0	0	0	0	0	0	0	0	0	0	0	1	0	1	1	0	0	0	0	0	0	0	0	0	0
2016-01-15	29223	*	*	*	1	70	1.095	private	626	control after deworming	T. hermanni	1	0	0	0	0	0	0	0	0	0	0	0	0	0	0	0	0	0	0	0	0	0	0	0	0	1	0	0	0	0	0	0	0	0	0	0	0	0
2016-08-29	29223	2	*	70	1	*	*	private	626	faecal sample	T. hermanni	1	0	0	0	0	0	0	0	0	0	0	0	0	0	0	0	0	0	0	0	0	0	0	0	0	1	0	0	0	0	0	0	0	0	0	0	0	0
2016-08-29	29223	2	*	2	2	*	*	private	626	faecal sample	T. hermanni	1	0	0	0	0	0	0	0	0	0	0	0	0	0	0	0	0	0	0	0	0	0	0	0	0	1	0	0	0	0	0	0	0	0	0	0	0	0
2015-10-29	29223	2	*	*	*	*	*	private	626	faecal sample	T. hermanni	1	0	0	0	0	0	0	0	0	0	0	0	0	0	0	0	0	0	0	0	0	0	0	0	1	0	1	1	0	0	0	0	0	0	0	0	0	0
2015-11-10	29223	2	*	1.5	*	*	*	private	626	control after deworming	T. hermanni	1	0	0	0	0	0	0	0	0	0	0	0	0	0	0	0	0	0	0	0	0	0	0	0	0	1	0	0	0	0	0	0	0	0	0	0	0	0
2015-11-10	29223	2	*	2.5	*	*	*	private	626	control after deworming	T. hermanni	1	0	0	0	0	0	0	0	0	0	0	0	0	0	0	0	0	0	0	0	0	0	0	0	0	1	0	0	0	0	0	0	0	0	0	0	0	0
2015-12-03	29223	*	*	70	2	*	1.99	private	626	faecal sample	T. hermanni	1	0	0	0	0	0	0	0	0	0	0	0	0	0	0	0	0	0	0	0	0	0	0	0	0	1	0	0	0	0	0	0	0	0	0	0	0	0
2015-12-03	29223	*	*	5	2	*	*	private	626	faecal sample	T. hermanni	1	0	0	0	0	0	0	0	0	0	0	0	0	0	0	0	0	0	0	0	0	0	0	0	0	1	0	0	0	0	0	0	0	0	0	0	0	0
2015-12-08	29223	*	*	9	2	*	*	private	626	faecal sample	T. hermanni	1	0	0	0	0	0	0	0	0	0	0	0	0	0	0	0	0	0	0	0	0	0	0	0	0	1	0	0	0	0	0	0	0	0	0	0	0	0
2015-12-08	29223	*	*	4	*	*	*	private	626	faecal sample	T. hermanni	1	0	0	0	0	0	0	0	0	0	0	0	0	0	0	0	0	0	0	0	0	0	0	0	0	1	0	0	0	0	0	0	0	0	0	0	0	0
2016-07-25	71691	1	*	15	3	*	*	private	627	faecal sample	T. hermanni	1	0	0	0	0	0	0	0	0	0	0	0	0	0	0	0	0	0	0	0	0	0	0	0	0	1	0	0	0	0	0	0	0	0	0	0	0	0
2016-09-29	39175	2	*	*	*	*	*	private	628	faecal sample	T. hermanni	1	0	0	0	0	0	0	0	0	0	0	0	0	0	0	0	0	0	0	0	0	0	0	0	1	0	1	1	0	0	0	0	0	0	0	0	0	0
2016-07-27	24939	1	*	3	*	*	*	private	629	faecal sample	T. hermanni	1	0	0	0	0	0	0	0	0	0	0	0	0	0	0	0	0	0	0	0	0	0	0	0	1	0	1	2	0	0	0	0	0	0	0	0	0	0
2015-11-10	73430	*	*	3	1	*	0.063	private	630	faecal sample	T. hermanni	1	0	0	0	0	0	0	0	0	0	0	0	0	0	0	0	0	0	0	0	0	0	0	0	0	1	0	0	0	0	0	0	0	0	0	0	0	0
2016-07-07	97974	2	*	4	*	*	*	private	631	faecal sample	T. hermanni	1	0	0	0	0	0	0	0	0	0	0	0	0	0	0	0	0	0	0	0	0	0	0	0	1	0	1	3	0	0	0	0	0	0	0	0	0	0
2016-09-23	46437	*	*	*	*	*	*	private	632	faecal sample	T. hermanni	1	0	0	0	0	0	0	0	0	0	0	0	0	0	0	0	0	0	0	0	0	0	0	0	0	1	0	0	0	0	0	0	0	0	0	0	0	0
2016-05-12	22081	2	1	7	2	*	*	private	633	faecal sample	T. graeca	0	0	0	1	0	0	0	0	0	0	0	0	0	0	0	0	0	0	0	0	0	0	0	0	0	1	0	0	0	0	0	0	0	0	0	0	0	0
2016-07-28	38165	1	*	9	1	*	*	private	634	faecal sample	T. hermanni	1	0	0	0	0	0	0	0	0	0	0	0	0	0	0	0	0	0	0	0	0	0	0	0	0	1	0	0	0	0	0	0	0	0	0	0	0	0
2016-08-31	56370	2	1	14	1	*	*	private	635	faecal sample	unbekannte Art	0	0	0	0	0	0	0	0	0	0	0	0	0	0	0	0	0	0	0	0	0	0	0	1	0	1	0	0	0	0	0	0	0	0	0	0	0	0
2016-11-03	54453	*	*	4	1	*	*	private	636	faecal sample	T. hermanni	1	0	0	0	0	0	0	0	0	0	0	0	0	0	0	0	0	0	0	0	0	0	0	0	1	0	1	2	0	0	0	0	0	0	0	0	0	0
2016-12-23	54453	*	*	4	*	*	*	private	636	faecal sample	T. hermanni	1	0	0	0	0	0	0	0	0	0	0	0	0	0	0	0	0	0	0	0	0	0	0	0	0	0	1	2	0	0	0	0	0	0	0	0	0	0
2016-03-04	95339	*	*	*	*	6	0.048	private	637	faecal sample	Stahlenschildkröte (Astrochelys radiata)	0	0	0	0	0	0	0	0	0	0	1	0	0	0	0	0	0	0	0	0	0	0	0	0	0	1	0	0	0	0	0	0	0	0	0	0	0	0
2016-03-16	95339	*	*	1	*	4	0.013	private	637	section	T. hermanni	1	0	0	0	0	0	0	0	0	0	0	0	0	0	0	0	0	0	0	0	0	0	0	0	0	1	0	0	0	0	0	0	0	0	0	0	0	0
2016-07-21	53925	2	*	*	*	*	*	private	638	faecal sample	T. hermanni	1	0	0	0	0	0	0	0	0	0	0	0	0	0	0	0	0	0	0	0	0	0	0	0	1	0	1	1	0	0	0	0	0	0	0	0	0	0
2016-05-02	15838	*	*	0.9	*	*	*	private	639	faecal sample	T. horsfieldii	0	0	1	0	0	0	0	0	0	0	0	0	0	0	0	0	0	0	0	0	0	0	0	0	1	0	1	1	0	0	0	0	0	0	0	0	0	0
2016-12-20	15838	*	*	0.7	*	*	*	private	639	faecal sample	T. horsfieldii	0	0	1	0	0	0	0	0	0	0	0	0	0	0	0	0	0	0	0	0	0	0	0	0	1	0	1	2	0	0	0	0	0	0	0	0	0	0
2016-02-24	44329	1	*	17	1	17	0.925	private	640	faecal sample	T. horsfieldii	0	0	1	0	0	0	0	0	0	0	0	0	0	0	0	0	0	0	0	0	0	0	0	0	0	1	0	0	0	0	0	0	0	0	0	0	0	0
2015-10-21	44869	*	*	*	2	*	0.701	private	641	faecal sample	T. hermanni	1	0	0	0	0	0	0	0	0	0	0	0	0	0	0	0	0	0	0	0	0	0	0	0	1	0	1	1	0	0	0	0	0	0	0	0	0	0
2015-10-28	44869	*	*	*	1	*	0.767	private	641	faecal sample	T. hermanni	1	0	0	0	0	0	0	0	0	0	0	0	0	0	0	0	0	0	0	0	0	0	0	0	1	0	1	2	0	0	0	0	0	0	0	0	0	0
2016-10-11	44869	2	*	adult	2	*	*	private	641	faecal sample	T. hermanni	1	0	0	0	0	0	0	0	0	0	0	0	0	0	0	0	0	0	0	0	0	0	0	0	0	1	0	0	0	0	0	0	0	0	0	0	0	0
2016-08-05	85049	*	*	8	2	*	*	private	642	faecal sample	T. marginata	0	0	0	0	0	1	0	0	0	0	0	0	0	0	0	0	0	0	0	0	0	0	0	0	0	1	0	0	0	0	0	0	0	0	0	0	0	0
2016-10-13	84577	*	2	11	1	*	1.3	private	643	faecal sample	T. hermanni	1	0	0	0	0	0	0	0	0	0	0	0	0	0	0	0	0	0	0	0	0	0	0	0	0	1	0	0	0	0	0	0	0	0	0	0	0	0
2016-10-24	10439	*	*	17	1	*	*	private	644	faecal sample	T. hermanni	1	0	0	0	0	0	0	0	0	0	0	0	0	0	0	0	0	0	0	0	0	0	0	0	1	0	1	2	0	0	0	0	0	0	0	0	0	0
2016-09-28	42651	*	*	8	1	*	*	private	645	faecal sample	unbekannte Art	0	0	0	0	0	0	0	0	0	0	0	0	0	0	0	0	0	0	0	0	0	0	0	1	1	0	1	2	0	0	0	0	0	0	0	0	0	0
2016-04-15	39418	*	*	4.5	*	*	*	private	646	faecal sample	T. graeca nabeulensis	0	0	0	0	1	0	0	0	0	0	0	0	0	0	0	0	0	0	0	0	0	0	0	0	1	0	1	2	0	0	0	0	0	0	0	0	0	0
2016-07-21	7613	2	*	*	2	*	*	private	647	faecal sample	T. hermanni	1	0	0	0	0	0	0	0	0	0	0	0	0	0	0	0	0	0	0	0	0	0	0	0	1	0	1	2	0	0	0	0	0	0	0	0	0	0
2016-08-02	94121	*	*	4	*	*	*	private	648	faecal sample	T. marginata	0	0	0	0	0	1	0	0	0	0	0	0	0	0	0	0	0	0	0	0	0	0	0	0	0	1	0	0	0	0	0	0	0	0	0	0	0	0
2016-10-20	29339	*	*	1	2	*	*	private	649	faecal sample	T. hermanni	1	0	0	0	0	0	0	0	0	0	0	0	0	0	0	0	0	0	0	0	0	0	0	0	1	0	1	1	0	0	0	0	0	0	0	0	0	0
2016-10-10	90409	*	*	*	*	*	*	private	650	faecal sample	T. graeca	0	0	0	1	0	0	0	0	0	0	0	0	0	0	0	0	0	0	0	0	0	0	0	0	1	0	1	1	0	0	0	0	0	0	0	0	0	0
2016-08-15	24887	2	*	10	1	*	*	private	651	faecal sample	T. hermanni	1	0	0	0	0	0	0	0	0	0	0	0	0	0	0	0	0	0	0	0	0	0	0	0	1	0	1	2	0	0	0	0	0	0	0	0	0	0
2016-09-02	83352	2	*	10	2	*	*	private	652	faecal sample	T. hermanni	1	0	0	0	0	0	0	0	0	0	0	0	0	0	0	0	0	0	0	0	0	0	0	0	0	1	0	0	0	0	0	0	0	0	0	0	0	0
2016-08-09	97509	*	*	*	*	*	*	private	653	faecal sample	T. hermanni	1	0	0	0	0	0	0	0	0	0	0	0	0	0	0	0	0	0	0	0	0	0	0	0	0	1	0	0	0	0	0	0	0	0	0	0	0	0
2016-08-03	73035	*	*	10	1	*	*	private	654	faecal sample	T. hermanni	1	0	0	0	0	0	0	0	0	0	0	0	0	0	0	0	0	0	0	0	0	0	0	0	1	0	1	3	0	0	0	0	0	0	0	0	0	0
2016-08-03	73035	2	*	*	*	*	*	private	654	faecal sample	T. marginata	0	0	0	0	0	1	0	0	0	0	0	0	0	0	0	0	0	0	0	0	0	0	0	0	1	0	1	2	0	0	0	0	0	0	0	0	0	0
2016-08-10	52134	2	*	*	*	*	*	private	655	faecal sample	unbekannte Art	0	0	0	0	0	0	0	0	0	0	0	0	0	0	0	0	0	0	0	0	0	0	0	1	1	0	1	1	0	0	0	0	0	0	0	0	0	0
2016-08-10	14621	2	*	*	*	*	*	private	656	control after deworming	unbekannte Art	0	0	0	0	0	0	0	0	0	0	0	0	0	0	0	0	0	0	0	0	0	0	0	1	0	1	0	0	0	0	0	0	0	0	0	0	0	0
2015-11-05	66663	*	*	13	2	11	0.208	private	657	section	T. kleinmanni	0	0	0	0	0	0	1	0	0	0	0	0	0	0	0	0	0	0	0	0	0	0	0	0	0	1	0	0	0	0	0	0	0	0	0	0	0	0
2016-08-11	69469	*	*	5	1	26.4	2.2482	private	658	section	Stigmochelys pardialis	0	0	0	0	0	0	0	0	0	1	0	0	0	0	0	0	0	0	0	0	0	0	0	0	1	0	0	0	0	0	0	0	0	0	0	0	0	0
2016-08-31	44388	*	*	3	2	15.4	0.8274	private	659	section	T. horsfieldii	0	0	1	0	0	0	0	0	0	0	0	0	0	0	0	0	0	0	0	0	0	0	0	0	1	0	1	1	0	0	0	0	0	0	0	0	0	0
2016-08-22	45899	1	*	44	2	17.4	0.7182	private	677	section	T. hermanni	1	0	0	0	0	0	0	0	0	0	0	0	0	0	0	0	0	0	0	0	0	0	0	0	1	0	1	3	0	0	0	0	0	0	0	0	0	0
2016-06-08	NL - 7041	1	*	3	*	*	*	private	678	faecal sample	unbekannte Art	0	0	0	0	0	0	0	0	0	0	0	0	0	0	0	0	0	0	0	0	0	0	0	1	0	1	0	0	0	0	0	0	0	0	0	0	0	0
2016-11-22	81673	*	*	*	*	*	*	Tierarzt	1	faecal sample	Stahlenschildkröte (Astrochelys radiata)	0	0	0	0	0	0	0	0	0	0	1	0	0	0	0	0	0	0	0	0	0	0	0	0	1	0	1	1	0	0	0	0	0	0	0	0	0	0
2016-10-04	33129	*	*	*	*	*	*	Tierarzt	2	faecal sample	T. hermanni	1	0	0	0	0	0	0	0	0	0	0	0	0	0	0	0	0	0	0	0	0	0	0	0	0	1	0	0	0	0	0	0	0	0	0	0	0	0
2016-04-28	64331	*	*	*	*	*	*	Tierarzt	3	faecal sample	T. hermanni	1	0	0	0	0	0	0	0	0	0	0	0	0	0	0	0	0	0	0	0	0	0	0	0	0	1	0	0	0	0	0	0	0	0	0	0	0	0
2016-06-10	64331	*	*	7	2	*	*	Tierarzt	3	faecal sample	T. marginata	0	0	0	0	0	1	0	0	0	0	0	0	0	0	0	0	0	0	0	0	0	0	0	0	1	0	1	2	0	0	0	0	0	0	0	0	0	0
2016-01-27	66679	*	*	*	*	*	0.157	Tierarzt	4	faecal sample	unbekannte Art	0	0	0	0	0	0	0	0	0	0	0	0	0	0	0	0	0	0	0	0	0	0	0	1	1	0	1	3	0	0	0	0	0	0	0	0	0	0
2016-08-26	71679	*	*	*	*	*	*	Tierarzt	5	faecal sample	T. hermanni	1	0	0	0	0	0	0	0	0	0	0	0	0	0	0	0	0	0	0	0	0	0	0	0	1	0	1	2	0	0	0	0	0	0	0	0	0	0
2016-07-05	73540	1	2	2.5	*	*	0.06	Tierarzt	6	faecal sample	T. horsfieldii	0	0	1	0	0	0	0	0	0	0	0	0	0	0	0	0	0	0	0	0	0	0	0	0	0	1	0	0	0	0	0	0	0	0	0	0	0	0
2016-10-04	46485	2	*	30	*	*	*	Tierarzt	7	faecal sample	T. graeca	0	0	0	1	0	0	0	0	0	0	0	0	0	0	0	0	0	0	0	0	0	0	0	0	0	1	0	0	0	0	0	0	0	0	0	0	0	0
2015-11-03	28205	*	*	*	1	*	*	Tierarzt	8	faecal sample	T. graeca	0	0	0	1	0	0	0	0	0	0	0	0	0	0	0	0	0	0	0	0	0	0	0	0	0	1	0	0	0	0	0	0	0	0	0	0	0	0
2015-11-04	28205	*	*	*	1	*	*	Tierarzt	8	faecal sample	T. hermanni	1	0	0	0	0	0	0	0	0	0	0	0	0	0	0	0	0	0	0	0	0	0	0	0	0	1	0	0	0	0	0	0	0	0	0	0	0	0
2015-11-04	29205	2	*	*	*	*	*	Tierarzt	8	faecal sample	T. hermanni	1	0	0	0	0	0	0	0	0	0	0	0	0	0	0	0	0	0	0	0	0	0	0	0	0	1	0	0	0	0	0	0	0	0	0	0	0	0
2015-11-13	28205	*	*	*	1	*	*	Tierarzt	8	faecal sample	T. hermanni	1	0	0	0	0	0	0	0	0	0	0	0	0	0	0	0	0	0	0	0	0	0	0	0	0	1	0	0	0	0	0	0	0	0	0	0	0	0
2015-12-22	28205	2	*	*	*	*	*	Tierarzt	8	faecal sample	T. graeca	0	0	0	1	0	0	0	0	0	0	0	0	0	0	0	0	0	0	0	0	0	0	0	0	0	1	0	0	0	0	0	0	0	0	0	0	0	0
2016-01-12	28205	*	*	9	*	*	*	Tierarzt	8	faecal sample	T. graeca	0	0	0	1	0	0	0	0	0	0	0	0	0	0	0	0	0	0	0	0	0	0	0	0	0	1	0	0	0	0	0	0	0	0	0	0	0	0
2016-02-16	28205	1	*	*	1	*	*	Tierarzt	8	faecal sample	T. graeca	0	0	0	1	0	0	0	0	0	0	0	0	0	0	0	0	0	0	0	0	0	0	0	0	0	1	0	0	0	0	0	0	0	0	0	0	0	0
2016-02-16	28205	1	*	60	2	*	*	Tierarzt	8	faecal sample	T. hermanni	1	0	0	0	0	0	0	0	0	0	0	0	0	0	0	0	0	0	0	0	0	0	0	0	1	0	0	0	0	0	0	0	1	1	0	0	0	0
2016-02-24	28205	2	*	*	*	*	*	Tierarzt	8	faecal sample	Aldabra-Riesenschildkröte (Aldabrachelys gigantea)	0	0	0	0	0	0	0	0	0	0	0	0	0	0	0	0	0	0	1	0	0	0	0	0	0	1	0	0	0	0	0	0	0	0	0	0	0	0
2016-03-01	28205	*	*	*	*	*	*	Tierarzt	8	faecal sample	T. hermanni	1	0	0	0	0	0	0	0	0	0	0	0	0	0	0	0	0	0	0	0	0	0	0	0	0	1	0	0	0	0	0	0	0	0	0	0	0	0
2016-03-14	28205	*	*	*	*	*	*	Tierarzt	8	faecal sample	T. horsfieldii	0	0	1	0	0	0	0	0	0	0	0	0	0	0	0	0	0	0	0	0	0	0	0	0	0	1	0	0	0	0	0	0	0	0	0	0	0	0
2016-03-29	28205	2	*	10	*	*	*	Tierarzt	8	faecal sample	T. hermanni	1	0	0	0	0	0	0	0	0	0	0	0	0	0	0	0	0	0	0	0	0	0	0	0	1	0	1	2	0	0	0	0	0	0	0	0	0	0
2016-03-30	28205	*	*	*	2	*	*	Tierarzt	8	faecal sample	T. graeca	0	0	0	1	0	0	0	0	0	0	0	0	0	0	0	0	0	0	0	0	0	0	0	0	0	1	0	0	0	0	0	0	0	0	0	0	0	0
2016-03-31	28205	*	*	*	*	*	*	Tierarzt	8	faecal sample	T. hermanni	1	0	0	0	0	0	0	0	0	0	0	0	0	0	0	0	0	0	0	0	0	0	0	0	0	1	0	0	0	0	0	0	0	0	0	0	0	0
2016-04-04	28205	*	*	1	*	*	*	Tierarzt	8	faecal sample	T. hermanni	1	0	0	0	0	0	0	0	0	0	0	0	0	0	0	0	0	0	0	0	0	0	0	0	0	1	0	0	0	0	0	0	0	0	0	0	0	0
2016-04-11	28205	2	*	*	*	*	*	Tierarzt	8	faecal sample	T. horsfieldii	0	0	1	0	0	0	0	0	0	0	0	0	0	0	0	0	0	0	0	0	0	0	0	0	1	0	1	1	0	0	0	0	0	0	0	0	0	0
2016-04-12	28205	2	*	*	2	*	*	Tierarzt	8	faecal sample	T. hermanni	1	0	0	0	0	0	0	0	0	0	0	0	0	0	0	0	0	0	0	0	0	0	0	0	0	1	0	0	0	0	0	0	0	0	0	0	0	0
2016-04-15	28205	2	*	*	1	*	*	Tierarzt	8	faecal sample	T. hermanni	1	0	0	0	0	0	0	0	0	0	0	0	0	0	0	0	0	0	0	0	0	0	0	0	0	1	0	0	0	0	0	0	0	0	0	0	0	0
2016-04-19	28205	2	*	*	2	*	*	Tierarzt	8	faecal sample	T. hermanni	1	0	0	0	0	0	0	0	0	0	0	0	0	0	0	0	0	0	0	0	0	0	0	0	1	0	1	2	0	0	0	0	0	0	0	0	0	0
2016-04-19	28205	2	*	*	2	*	*	Tierarzt	8	faecal sample	T. hermanni	1	0	0	0	0	0	0	0	0	0	0	0	0	0	0	0	0	0	0	0	0	0	0	0	0	1	0	0	0	0	0	0	0	0	0	0	0	0
2016-04-19	28205	*	*	*	1	*	*	Tierarzt	8	faecal sample	T. hermanni	1	0	0	0	0	0	0	0	0	0	0	0	0	0	0	0	0	0	0	0	0	0	0	0	1	0	1	1	0	0	0	0	0	0	0	0	0	0
2016-04-28	28205	*	*	61	1	*	*	Tierarzt	8	faecal sample	T. horsfieldii	0	0	1	0	0	0	0	0	0	0	0	0	0	0	0	0	0	0	0	0	0	0	0	0	0	1	0	0	0	0	0	0	0	0	0	0	0	0
2016-04-28	28205	*	*	*	2	*	*	Tierarzt	8	faecal sample	T. horsfieldii	0	0	1	0	0	0	0	0	0	0	0	0	0	0	0	0	0	0	0	0	0	0	0	0	0	1	0	0	0	0	0	0	0	0	0	0	0	0
2016-05-03	28205	*	*	*	*	*	*	Tierarzt	8	faecal sample	T. graeca	0	0	0	1	0	0	0	0	0	0	0	0	0	0	0	0	0	0	0	0	0	0	0	0	0	1	0	0	0	0	0	0	0	0	0	0	0	0
2016-05-03	28205	*	*	*	1	*	*	Tierarzt	8	faecal sample	T. horsfieldii	0	0	1	0	0	0	0	0	0	0	0	0	0	0	0	0	0	0	0	0	0	0	0	0	0	1	0	0	0	0	0	0	0	0	0	0	0	0
2016-05-03	28205	*	*	17	2	*	*	Tierarzt	8	faecal sample	Stigmochelys pardialis	0	0	0	0	0	0	0	0	0	1	0	0	0	0	0	0	0	0	0	0	0	0	0	0	0	1	0	0	0	0	0	0	0	0	0	0	0	0
2016-05-06	28205	2	*	17	2	*	*	Tierarzt	8	faecal sample	T. hermanni	1	0	0	0	0	0	0	0	0	0	0	0	0	0	0	0	0	0	0	0	0	0	0	0	0	1	0	0	0	0	0	0	0	0	0	0	0	0
2016-05-17	28205	1	*	*	2	*	*	Tierarzt	8	faecal sample	T. hermanni	1	0	0	0	0	0	0	0	0	0	0	0	0	0	0	0	0	0	0	0	0	0	0	0	1	0	1	2	0	0	0	0	0	0	0	0	0	0
2016-05-20	28205	*	*	*	1	*	*	Tierarzt	8	faecal sample	T. hermanni	1	0	0	0	0	0	0	0	0	0	0	0	0	0	0	0	0	0	0	0	0	0	0	0	0	1	0	0	0	0	0	0	0	0	0	0	0	0
2016-05-20	28205	2	*	*	*	*	*	Tierarzt	8	faecal sample	T. hermanni	1	0	0	0	0	0	0	0	0	0	0	0	0	0	0	0	0	0	0	0	0	0	0	0	0	1	0	0	0	0	0	0	0	0	0	0	0	0
2016-05-20	28205	*	*	*	2	*	*	Tierarzt	8	faecal sample	T. hermanni	1	0	0	0	0	0	0	0	0	0	0	0	0	0	0	0	0	0	0	0	0	0	0	0	0	1	0	0	0	0	0	0	0	0	0	0	0	0
2016-05-20	28205	2	*	*	2	*	*	Tierarzt	8	faecal sample	T. hermanni	1	0	0	0	0	0	0	0	0	0	0	0	0	0	0	0	0	0	0	0	0	0	0	0	0	1	0	0	0	0	0	0	0	0	0	0	0	0
2016-05-20	28205	*	*	*	2	*	*	Tierarzt	8	faecal sample	T. horsfieldii	0	0	1	0	0	0	0	0	0	0	0	0	0	0	0	0	0	0	0	0	0	0	0	0	0	1	0	0	0	0	0	0	0	0	0	0	0	0
2016-05-25	28205	*	*	20	1	*	*	Tierarzt	8	faecal sample	T. hermanni	1	0	0	0	0	0	0	0	0	0	0	0	0	0	0	0	0	0	0	0	0	0	0	0	1	0	1	1	0	0	0	0	0	0	0	0	0	0
2016-05-25	28205	*	*	40	2	*	*	Tierarzt	8	faecal sample	T. hermanni	1	0	0	0	0	0	0	0	0	0	0	0	0	0	0	0	0	0	0	0	0	0	0	0	1	0	1	1	0	0	0	0	0	0	0	0	0	0
2016-05-25	28205	*	*	*	*	*	*	Tierarzt	8	faecal sample	T. graeca	0	0	0	1	0	0	0	0	0	0	0	0	0	0	0	0	0	0	0	0	0	0	0	0	1	0	1	2	0	0	0	0	0	0	0	0	0	0
2016-05-25	28205	*	*	11	2	*	*	Tierarzt	8	faecal sample	T. hermanni	1	0	0	0	0	0	0	0	0	0	0	0	0	0	0	0	0	0	0	0	0	0	0	0	0	1	0	0	0	0	0	0	0	0	0	0	0	0
2016-05-25	28205	*	*	46	2	*	*	Tierarzt	8	faecal sample	T. hermanni	1	0	0	0	0	0	0	0	0	0	0	0	0	0	0	0	0	0	0	0	0	0	0	0	0	1	0	0	0	0	0	0	0	0	0	0	0	0
2016-05-25	28205	*	*	12	1	*	*	Tierarzt	8	faecal sample	T. hermanni	1	0	0	0	0	0	0	0	0	0	0	0	0	0	0	0	0	0	0	0	0	0	0	0	0	1	0	0	0	0	0	0	0	0	0	0	0	0
2016-05-27	28205	*	*	*	2	*	*	Tierarzt	8	faecal sample	T. hermanni	1	0	0	0	0	0	0	0	0	0	0	0	0	0	0	0	0	0	0	0	0	0	0	0	0	1	0	0	0	0	0	0	0	0	0	0	0	0
2016-06-02	28206	2	*	*	*	*	*	Tierarzt	8	faecal sample	T. hermanni	1	0	0	0	0	0	0	0	0	0	0	0	0	0	0	0	0	0	0	0	0	0	0	0	0	1	0	0	0	0	0	0	0	0	0	0	0	0
2016-06-02	28206	*	*	7	1	*	*	Tierarzt	8	faecal sample	T. hermanni	1	0	0	0	0	0	0	0	0	0	0	0	0	0	0	0	0	0	0	0	0	0	0	0	0	1	0	0	0	0	0	0	0	0	0	0	0	0
2016-06-02	28206	2	*	8	*	*	*	Tierarzt	8	faecal sample	T. hermanni	1	0	0	0	0	0	0	0	0	0	0	0	0	0	0	0	0	0	0	0	0	0	0	0	0	1	0	0	0	0	0	0	0	0	0	0	0	0
2016-06-02	28205	*	*	*	*	*	*	Tierarzt	8	faecal sample	T. hermanni	1	0	0	0	0	0	0	0	0	0	0	0	0	0	0	0	0	0	0	0	0	0	0	0	0	1	0	0	0	0	0	0	0	0	0	0	0	0
2016-06-06	28205	*	*	*	*	*	*	Tierarzt	8	faecal sample	T. marginata	0	0	0	0	0	1	0	0	0	0	0	0	0	0	0	0	0	0	0	0	0	0	0	0	1	0	1	2	0	0	0	0	0	0	0	0	0	0
2016-06-06	28205	*	*	*	*	*	*	Tierarzt	8	faecal sample	T. graeca	0	0	0	1	0	0	0	0	0	0	0	0	0	0	0	0	0	0	0	0	0	0	0	0	1	0	1	2	0	0	0	0	0	0	0	0	0	0
2016-06-13	28205	*	*	*	*	*	*	Tierarzt	8	faecal sample	T. horsfieldii	0	0	1	0	0	0	0	0	0	0	0	0	0	0	0	0	0	0	0	0	0	0	0	0	0	1	0	0	0	0	0	0	0	0	0	0	0	0
2016-06-13	28205	*	*	*	*	*	*	Tierarzt	8	faecal sample	T. horsfieldii	0	0	1	0	0	0	0	0	0	0	0	0	0	0	0	0	0	0	0	0	0	0	0	0	0	1	0	0	0	0	0	0	0	0	0	0	0	0
2016-06-13	28205	*	*	*	*	*	*	Tierarzt	8	faecal sample	T. horsfieldii	0	0	1	0	0	0	0	0	0	0	0	0	0	0	0	0	0	0	0	0	0	0	0	0	0	1	0	0	0	0	0	0	0	0	0	0	0	0
2016-06-13	28205	*	*	*	*	*	*	Tierarzt	8	faecal sample	T. hermanni	1	0	0	0	0	0	0	0	0	0	0	0	0	0	0	0	0	0	0	0	0	0	0	0	0	1	0	0	0	0	0	0	0	0	0	0	0	0
2016-06-13	28205	*	*	*	*	*	*	Tierarzt	8	faecal sample	T. horsfieldii	0	0	1	0	0	0	0	0	0	0	0	0	0	0	0	0	0	0	0	0	0	0	0	0	0	1	0	0	0	0	0	0	0	0	0	0	0	0
2016-06-13	28205	*	*	*	*	*	*	Tierarzt	8	faecal sample	T. hermanni	1	0	0	0	0	0	0	0	0	0	0	0	0	0	0	0	0	0	0	0	0	0	0	0	0	1	0	0	0	0	0	0	0	0	0	0	0	0
2016-06-15	28205	2	*	*	*	*	*	Tierarzt	8	faecal sample	unbekannte Art	0	0	0	0	0	0	0	0	0	0	0	0	0	0	0	0	0	0	0	0	0	0	0	1	1	0	1	3	0	0	0	0	0	0	0	0	0	0
2016-06-20	28205	*	*	60	*	*	*	Tierarzt	8	faecal sample	T. horsfieldii	0	0	1	0	0	0	0	0	0	0	0	0	0	0	0	0	0	0	0	0	0	0	0	0	0	1	0	0	0	0	0	0	0	0	0	0	0	0
2016-06-24	28205	*	*	10	1	*	*	Tierarzt	8	faecal sample	T. hermanni	1	0	0	0	0	0	0	0	0	0	0	0	0	0	0	0	0	0	0	0	0	0	0	0	0	1	0	0	0	0	0	0	0	0	0	0	0	0
2016-06-30	28205	*	*	*	1	*	*	Tierarzt	8	faecal sample	T. hermanni	1	0	0	0	0	0	0	0	0	0	0	0	0	0	0	0	0	0	0	0	0	0	0	0	0	1	0	0	0	0	0	0	0	0	0	0	0	0
2016-07-05	28205	2	*	*	*	*	*	Tierarzt	8	faecal sample	T. hermanni	1	0	0	0	0	0	0	0	0	0	0	0	0	0	0	0	0	0	0	0	0	0	0	0	1	0	1	2	0	0	0	0	0	0	0	0	0	0
2016-07-05	28205	2	*	*	*	*	*	Tierarzt	8	faecal sample	T. hermanni	1	0	0	0	0	0	0	0	0	0	0	0	0	0	0	0	0	0	0	0	0	0	0	0	0	1	0	0	0	0	0	0	0	0	0	0	0	0
2016-07-05	28205	2	*	*	2	*	*	Tierarzt	8	control after deworming	T. hermanni	1	0	0	0	0	0	0	0	0	0	0	0	0	0	0	0	0	0	0	0	0	0	0	0	0	1	0	0	0	0	0	0	0	0	0	0	0	0
2016-07-07	28205	2	*	*	*	*	*	Tierarzt	8	faecal sample	T. hermanni	1	0	0	0	0	0	0	0	0	0	0	0	0	0	0	0	0	0	0	0	0	0	0	0	1	0	1	2	0	0	0	0	0	0	0	0	0	0
2016-07-07	28205	2	*	*	*	*	*	Tierarzt	8	faecal sample	T. hermanni	1	0	0	0	0	0	0	0	0	0	0	0	0	0	0	0	0	0	0	0	0	0	0	0	1	0	1	1	0	0	0	0	0	0	0	0	0	0
2016-07-12	28205	1	*	5	2	*	*	Tierarzt	8	faecal sample	T. hermanni	1	0	0	0	0	0	0	0	0	0	0	0	0	0	0	0	0	0	0	0	0	0	0	0	0	1	0	0	0	0	0	0	0	0	0	0	0	0
2016-07-13	28205	*	*	40	1	*	*	Tierarzt	8	faecal sample	T. hermanni	1	0	0	0	0	0	0	0	0	0	0	0	0	0	0	0	0	0	0	0	0	0	0	0	1	0	1	2	0	0	0	0	0	0	0	0	0	0
2016-07-15	28205	*	*	*	2	*	*	Tierarzt	8	faecal sample	T. hermanni	1	0	0	0	0	0	0	0	0	0	0	0	0	0	0	0	0	0	0	0	0	0	0	0	0	1	0	0	0	0	0	0	0	0	0	0	0	0
2016-07-15	28205	2	*	*	*	*	*	Tierarzt	8	control after deworming	unbekannte Art	0	0	0	0	0	0	0	0	0	0	0	0	0	0	0	0	0	0	0	0	0	0	0	1	0	1	0	0	0	0	0	0	0	0	0	0	0	0
2016-07-20	28205	*	*	*	1	*	*	Tierarzt	8	faecal sample	T. marginata	0	0	0	0	0	1	0	0	0	0	0	0	0	0	0	0	0	0	0	0	0	0	0	0	0	1	0	0	0	0	0	0	0	0	0	0	0	0
2016-07-20	28205	2	*	*	*	*	*	Tierarzt	8	faecal sample	T. hermanni	1	0	0	0	0	0	0	0	0	0	0	0	0	0	0	0	0	0	0	0	0	0	0	0	0	1	0	0	0	0	0	0	0	0	0	0	0	0
2016-07-20	28205	2	*	*	*	*	*	Tierarzt	8	faecal sample	T. hermanni	1	0	0	0	0	0	0	0	0	0	0	0	0	0	0	0	0	0	0	0	0	0	0	0	0	1	0	0	0	0	0	0	0	0	0	0	0	0
2016-07-26	28205	1	1	*	2	*	*	Tierarzt	8	faecal sample	T. hermanni	1	0	0	0	0	0	0	0	0	0	0	0	0	0	0	0	0	0	0	0	0	0	0	0	0	1	0	0	0	0	0	0	0	0	0	0	0	0
2016-07-28	28205	2	*	*	*	*	*	Tierarzt	8	faecal sample	T. graeca	0	0	0	1	0	0	0	0	0	0	0	0	0	0	0	0	0	0	0	0	0	0	0	0	1	0	1	2	0	0	0	0	0	0	0	0	0	0
2016-08-02	28205	*	*	*	1	*	*	Tierarzt	8	faecal sample	T. hermanni	1	0	0	0	0	0	0	0	0	0	0	0	0	0	0	0	0	0	0	0	0	0	0	0	0	1	0	0	0	0	0	0	0	0	0	0	0	0
2016-08-02	28205	*	*	*	2	*	*	Tierarzt	8	control after deworming	T. hermanni	1	0	0	0	0	0	0	0	0	0	0	0	0	0	0	0	0	0	0	0	0	0	0	0	0	1	0	0	0	0	0	0	0	0	0	0	0	0
2016-08-03	28205	2	*	*	*	*	*	Tierarzt	8	faecal sample	T. marginata	0	0	0	0	0	1	0	0	0	0	0	0	0	0	0	0	0	0	0	0	0	0	0	0	1	0	1	2	0	0	0	0	0	0	0	0	0	0
2016-08-08	28205	*	*	*	1	*	*	Tierarzt	8	faecal sample	T. hermanni	1	0	0	0	0	0	0	0	0	0	0	0	0	0	0	0	0	0	0	0	0	0	0	0	0	1	0	0	0	0	0	0	0	0	0	0	0	0
2016-08-09	28205	2	*	juvenil	*	*	*	Tierarzt	8	faecal sample	T. hermanni	1	0	0	0	0	0	0	0	0	0	0	0	0	0	0	0	0	0	0	0	0	0	0	0	0	1	0	0	0	0	0	0	0	0	0	0	0	0
2016-08-09	28205	2	*	*	*	*	*	Tierarzt	8	faecal sample	T. graeca	0	0	0	1	0	0	0	0	0	0	0	0	0	0	0	0	0	0	0	0	0	0	0	0	0	1	0	0	0	0	0	0	0	0	0	0	0	0
2016-08-11	28205	*	*	*	1	*	*	Tierarzt	8	faecal sample	T. hermanni	1	0	0	0	0	0	0	0	0	0	0	0	0	0	0	0	0	0	0	0	0	0	0	0	0	1	0	0	0	0	0	0	0	0	0	0	0	0
2016-08-11	28205	2	*	*	*	*	*	Tierarzt	8	faecal sample	T. hermanni	1	0	0	0	0	0	0	0	0	0	0	0	0	0	0	0	0	0	0	0	0	0	0	0	0	1	0	0	0	0	0	0	0	0	0	0	0	0
2016-08-11	28205	2	*	*	*	*	*	Tierarzt	8	faecal sample	T. hermanni	1	0	0	0	0	0	0	0	0	0	0	0	0	0	0	0	0	0	0	0	0	0	0	0	0	1	0	0	0	0	0	0	0	0	0	0	0	0
2016-08-15	28205	1	*	*	1	*	*	Tierarzt	8	faecal sample	T. graeca	0	0	0	1	0	0	0	0	0	0	0	0	0	0	0	0	0	0	0	0	0	0	0	0	0	1	0	0	0	0	0	0	0	0	0	0	0	0
2016-08-15	28205	2	*	*	*	*	*	Tierarzt	8	faecal sample	T. marginata	0	0	0	0	0	1	0	0	0	0	0	0	0	0	0	0	0	0	0	0	0	0	0	0	0	1	0	0	0	0	0	0	0	0	0	0	0	0
2016-08-15	28205	*	*	*	2	*	*	Tierarzt	8	faecal sample	T. hermanni	1	0	0	0	0	0	0	0	0	0	0	0	0	0	0	0	0	0	0	0	0	0	0	0	0	1	0	0	0	0	0	0	0	0	0	0	0	0
2016-08-17	28205	2	*	*	*	*	*	Tierarzt	8	faecal sample	T. hermanni	1	0	0	0	0	0	0	0	0	0	0	0	0	0	0	0	0	0	0	0	0	0	0	0	1	0	1	2	0	0	0	0	0	0	0	0	0	0
2016-08-22	28205	2	*	*	*	*	*	Tierarzt	8	faecal sample	T. hermanni	1	0	0	0	0	0	0	0	0	0	0	0	0	0	0	0	0	0	0	0	0	0	0	0	0	1	0	0	0	0	0	0	0	0	0	0	0	0
2016-08-22	28205	2	*	*	*	*	*	Tierarzt	8	faecal sample	T. graeca	0	0	0	1	0	0	0	0	0	0	0	0	0	0	0	0	0	0	0	0	0	0	0	0	0	1	0	0	0	0	0	0	0	0	0	0	0	0
2016-08-22	28205	1	*	*	1	*	*	Tierarzt	8	faecal sample	T. hermanni	1	0	0	0	0	0	0	0	0	0	0	0	0	0	0	0	0	0	0	0	0	0	0	0	0	1	0	0	0	0	0	0	0	0	0	0	0	0
2016-08-22	28205	2	*	*	*	*	*	Tierarzt	8	faecal sample	unbekannte Art	0	0	0	0	0	0	0	0	0	0	0	0	0	0	0	0	0	0	0	0	0	0	0	1	0	1	0	0	0	0	0	0	0	0	0	0	0	0
2016-08-22	28205	2	*	*	*	*	*	Tierarzt	8	faecal sample	T. horsfieldii	0	0	1	0	0	0	0	0	0	0	0	0	0	0	0	0	0	0	0	0	0	0	0	0	0	1	0	0	0	0	0	0	0	0	0	0	0	0
2016-08-22	28205	2	*	*	*	*	*	Tierarzt	8	faecal sample	T. hermanni	1	0	0	0	0	0	0	0	0	0	0	0	0	0	0	0	0	0	0	0	0	0	0	0	0	1	0	0	0	0	0	0	0	0	0	0	0	0
2016-08-23	28205	2	*	*	*	*	*	Tierarzt	8	faecal sample	T. hermanni	1	0	0	0	0	0	0	0	0	0	0	0	0	0	0	0	0	0	0	0	0	0	0	0	0	1	0	0	0	0	0	0	0	0	0	0	0	0
2016-08-23	28205	2	*	*	*	*	*	Tierarzt	8	faecal sample	T. hermanni	1	0	0	0	0	0	0	0	0	0	0	0	0	0	0	0	0	0	0	0	0	0	0	0	0	1	0	0	0	0	0	0	0	0	0	0	0	0
2016-08-24	28205	*	*	*	*	*	*	Tierarzt	8	faecal sample	T. horsfieldii	0	0	1	0	0	0	0	0	0	0	0	0	0	0	0	0	0	0	0	0	0	0	0	0	0	1	0	0	0	0	0	0	0	0	0	0	0	0
2016-08-29	28205	*	*	*	*	*	*	Tierarzt	8	faecal sample	T. hermanni	1	0	0	0	0	0	0	0	0	0	0	0	0	0	0	0	0	0	0	0	0	0	0	0	0	1	0	0	0	0	0	0	0	0	0	0	0	0
2016-08-29	28205	*	*	*	2	*	*	Tierarzt	8	faecal sample	T. hermanni	1	0	0	0	0	0	0	0	0	0	0	0	0	0	0	0	0	0	0	0	0	0	0	0	0	1	0	0	0	0	0	0	0	0	0	0	0	0
2016-08-29	28205	*	*	2	*	*	*	Tierarzt	8	faecal sample	T. hermanni	1	0	0	0	0	0	0	0	0	0	0	0	0	0	0	0	0	0	0	0	0	0	0	0	0	1	0	0	0	0	0	0	0	0	0	0	0	0
2016-08-29	28205	*	*	2	*	*	*	Tierarzt	8	faecal sample	T. hermanni	1	0	0	0	0	0	0	0	0	0	0	0	0	0	0	0	0	0	0	0	0	0	0	0	0	1	0	0	0	0	0	0	0	0	0	0	0	0
2016-08-29	28205	*	*	1	*	*	*	Tierarzt	8	faecal sample	unbekannte Art	0	0	0	0	0	0	0	0	0	0	0	0	0	0	0	0	0	0	0	0	0	0	0	1	0	1	0	0	0	0	0	0	0	0	0	0	0	0
2016-08-30	28205	*	*	*	2	*	*	Tierarzt	8	faecal sample	T. hermanni	1	0	0	0	0	0	0	0	0	0	0	0	0	0	0	0	0	0	0	0	0	0	0	0	0	1	0	0	0	0	0	0	0	0	0	0	0	0
2016-08-30	28205	2	*	*	*	*	*	Tierarzt	8	faecal sample	T. hermanni	1	0	0	0	0	0	0	0	0	0	0	0	0	0	0	0	0	0	0	0	0	0	0	0	1	0	1	1	0	0	0	0	0	0	0	0	0	0
2016-08-31	28205	2	*	*	*	*	*	Tierarzt	8	faecal sample	Malacochersus tornieri	0	0	0	0	0	0	0	0	1	0	0	0	0	0	0	0	0	0	0	0	0	0	0	0	0	1	0	0	0	0	0	0	0	0	0	0	0	0
2016-09-02	28205	2	*	*	1	*	*	Tierarzt	8	faecal sample	T. marginata	0	0	0	0	0	1	0	0	0	0	0	0	0	0	0	0	0	0	0	0	0	0	0	0	0	1	0	0	0	0	0	0	0	0	0	0	0	0
2016-09-02	28205	2	*	*	*	*	*	Tierarzt	8	faecal sample	T. hermanni	1	0	0	0	0	0	0	0	0	0	0	0	0	0	0	0	0	0	0	0	0	0	0	0	1	0	1	2	0	0	0	0	0	0	0	0	0	0
2016-09-08	28205	*	*	*	*	*	*	Tierarzt	8	faecal sample	Stigmochelys pardialis	0	0	0	0	0	0	0	0	0	1	0	0	0	0	0	0	0	0	0	0	0	0	0	0	1	0	1	2	0	0	0	0	0	0	0	0	0	0
2016-09-08	28205	*	*	*	*	*	*	Tierarzt	8	faecal sample	T. hermanni	1	0	0	0	0	0	0	0	0	0	0	0	0	0	0	0	0	0	0	0	0	0	0	0	0	1	0	0	0	0	0	0	0	0	0	0	0	0
2016-09-12	20285	*	*	*	*	*	*	Tierarzt	8	faecal sample	T. hermanni	1	0	0	0	0	0	0	0	0	0	0	0	0	0	0	0	0	0	0	0	0	0	0	0	0	1	0	0	0	0	0	0	0	0	0	0	0	0
2016-09-13	28205	*	*	*	*	*	*	Tierarzt	8	faecal sample	T. horsfieldii	0	0	1	0	0	0	0	0	0	0	0	0	0	0	0	0	0	0	0	0	0	0	0	0	0	1	0	0	0	0	0	0	0	0	0	0	0	0
2016-09-15	28205	2	*	*	2	*	*	Tierarzt	8	faecal sample	T. hermanni	1	0	0	0	0	0	0	0	0	0	0	0	0	0	0	0	0	0	0	0	0	0	0	0	0	1	0	0	0	0	0	0	0	0	0	0	0	0
2016-09-19	28205	*	*	*	1	*	*	Tierarzt	8	faecal sample	T. hermanni	1	0	0	0	0	0	0	0	0	0	0	0	0	0	0	0	0	0	0	0	0	0	0	0	1	0	1	1	0	0	0	0	0	0	0	0	0	0
2016-09-19	28205	*	*	*	2	*	*	Tierarzt	8	faecal sample	T. hermanni	1	0	0	0	0	0	0	0	0	0	0	0	0	0	0	0	0	0	0	0	0	0	0	0	1	0	1	1	0	0	0	0	0	0	0	0	0	0
2016-09-19	28205	*	*	*	1	*	*	Tierarzt	8	faecal sample	T. hermanni	1	0	0	0	0	0	0	0	0	0	0	0	0	0	0	0	0	0	0	0	0	0	0	0	1	0	0	0	0	0	0	0	0	0	0	0	0	0
2016-09-20	28205	2	*	*	*	*	*	Tierarzt	8	faecal sample	T. hermanni	1	0	0	0	0	0	0	0	0	0	0	0	0	0	0	0	0	0	0	0	0	0	0	0	0	1	0	0	0	0	0	0	0	0	0	0	0	0
2016-09-21	28205	*	*	15	*	*	*	Tierarzt	8	faecal sample	T. hermanni	1	0	0	0	0	0	0	0	0	0	0	0	0	0	0	0	0	0	0	0	0	0	0	0	0	1	0	0	0	0	0	0	0	0	0	0	0	0
2016-09-21	28205	*	*	19	2	*	*	Tierarzt	8	faecal sample	T. hermanni	1	0	0	0	0	0	0	0	0	0	0	0	0	0	0	0	0	0	0	0	0	0	0	0	0	1	0	0	0	0	0	0	0	0	0	0	0	0
2016-09-21	28205	*	*	14	1	*	*	Tierarzt	8	faecal sample	Stigmochelys pardialis	0	0	0	0	0	0	0	0	0	1	0	0	0	0	0	0	0	0	0	0	0	0	0	0	0	1	0	0	0	0	0	0	0	0	0	0	0	0
2016-09-26	28205	2	*	*	*	*	*	Tierarzt	8	faecal sample	unbekannte Art	0	0	0	0	0	0	0	0	0	0	0	0	0	0	0	0	0	0	0	0	0	0	0	1	1	0	1	1	0	0	0	0	0	0	0	0	0	0
2016-09-26	28205	1	*	*	1	*	*	Tierarzt	8	faecal sample	unbekannte Art	0	0	0	0	0	0	0	0	0	0	0	0	0	0	0	0	0	0	0	0	0	0	0	1	1	0	1	1	0	0	0	0	0	0	0	0	0	0
2016-10-07	28205	2	*	*	*	*	*	Tierarzt	8	faecal sample	T. hermanni	1	0	0	0	0	0	0	0	0	0	0	0	0	0	0	0	0	0	0	0	0	0	0	0	0	1	0	0	0	0	0	0	0	0	0	0	0	0
2016-10-10	28205	*	*	*	*	*	*	Tierarzt	8	faecal sample	T. hermanni	1	0	0	0	0	0	0	0	0	0	0	0	0	0	0	0	0	0	0	0	0	0	0	0	0	1	0	0	0	0	0	0	0	0	0	0	0	0
2016-10-10	28205	*	*	*	*	*	*	Tierarzt	8	faecal sample	T. hermanni	1	0	0	0	0	0	0	0	0	0	0	0	0	0	0	0	0	0	0	0	0	0	0	0	0	1	0	0	0	0	0	0	0	0	0	0	0	0
2016-10-10	28205	2	*	*	*	*	*	Tierarzt	8	faecal sample	T. hermanni	1	0	0	0	0	0	0	0	0	0	0	0	0	0	0	0	0	0	0	0	0	0	0	0	0	1	0	0	0	0	0	0	0	0	0	0	0	0
2016-10-10	28205	*	*	*	*	*	*	Tierarzt	8	faecal sample	T. graeca	0	0	0	1	0	0	0	0	0	0	0	0	0	0	0	0	0	0	0	0	0	0	0	0	0	1	0	0	0	0	0	0	0	0	0	0	0	0
2016-10-12	28205	*	*	*	*	*	*	Tierarzt	8	faecal sample	T. graeca	0	0	0	1	0	0	0	0	0	0	0	0	0	0	0	0	0	0	0	0	0	0	0	0	0	1	0	0	0	0	0	0	0	0	0	0	0	0
2016-10-14	28205	*	*	*	*	*	*	Tierarzt	8	faecal sample	T. hermanni	1	0	0	0	0	0	0	0	0	0	0	0	0	0	0	0	0	0	0	0	0	0	0	0	1	0	1	1	0	0	0	0	0	0	0	0	0	0
2016-10-14	28205	*	*	*	*	*	*	Tierarzt	8	faecal sample	T. hermanni	1	0	0	0	0	0	0	0	0	0	0	0	0	0	0	0	0	0	0	0	0	0	0	0	1	0	1	1	0	0	0	0	0	0	0	0	0	0
2016-10-17	20285	2	*	1	*	*	*	Tierarzt	8	faecal sample	T. hermanni	1	0	0	0	0	0	0	0	0	0	0	0	0	0	0	0	0	0	0	0	0	0	0	0	0	1	0	0	0	0	0	0	0	0	0	0	0	0
2016-10-20	28205	2	*	*	*	*	*	Tierarzt	8	faecal sample	T. hermanni	1	0	0	0	0	0	0	0	0	0	0	0	0	0	0	0	0	0	0	0	0	0	0	0	1	0	1	2	0	0	0	0	0	0	0	0	0	0
2016-10-21	28205	*	*	*	1	0	*	Tierarzt	8	faecal sample	T. horsfieldii	0	0	1	0	0	0	0	0	0	0	0	0	0	0	0	0	0	0	0	0	0	0	0	0	0	1	0	0	0	0	0	0	0	0	0	0	0	0
2016-11-03	28205	*	*	*	1	*	*	Tierarzt	8	faecal sample	Köherschildkröte (Chelonoidis carbonaria)	0	0	0	0	0	0	0	0	0	0	0	0	1	0	0	0	0	0	0	0	0	0	0	0	0	1	0	0	0	0	0	0	0	0	0	0	0	0
2016-11-03	28205	*	*	*	*	*	*	Tierarzt	8	faecal sample	T. hermanni	1	0	0	0	0	0	0	0	0	0	0	0	0	0	0	0	0	0	0	0	0	0	0	0	1	0	1	3	0	0	0	0	0	0	0	0	0	0
2016-11-29	28205	*	*	*	*	*	*	Tierarzt	8	faecal sample	T. hermanni	1	0	0	0	0	0	0	0	0	0	0	0	0	0	0	0	0	0	0	0	0	0	0	0	0	1	0	0	0	0	0	0	0	0	0	0	0	0
2016-11-29	28205	*	*	*	*	*	*	Tierarzt	8	faecal sample	Stigmochelys pardialis	0	0	0	0	0	0	0	0	0	1	0	0	0	0	0	0	0	0	0	0	0	0	0	0	0	1	0	0	0	0	0	0	0	0	0	0	0	0
2016-12-09	28205	*	*	*	1	*	*	Tierarzt	8	faecal sample	T. graeca	0	0	0	1	0	0	0	0	0	0	0	0	0	0	0	0	0	0	0	0	0	0	0	0	1	0	1	2	0	0	0	0	0	0	0	0	0	0
2016-12-14	28205	2	*	*	*	*	*	Tierarzt	8	control after deworming	T. hermanni	1	0	0	0	0	0	0	0	0	0	0	0	0	0	0	0	0	0	0	0	0	0	0	0	1	0	0	0	0	0	0	0	0	0	0	0	0	0
2016-10-26	53757	2	1	6	*	13	*	Tierarzt	9	faecal sample	T. hermanni	1	0	0	0	0	0	0	0	0	0	0	0	0	0	0	0	0	0	0	0	0	0	0	0	0	1	0	0	0	0	0	0	0	0	0	0	0	0
2015-12-09	65189	*	*	3	*	*	0.16	Tierarzt	10	faecal sample	T. hermanni	1	0	0	0	0	0	0	0	0	0	0	0	0	0	0	0	0	0	0	0	0	0	0	0	1	0	1	1	0	0	0	0	0	0	0	0	0	0
2016-06-22	38442	2	2	*	2	*	*	Tierarzt	11	faecal sample	T. horsfieldii	0	0	1	0	0	0	0	0	0	0	0	0	0	0	0	0	0	0	0	0	0	0	0	0	0	1	0	0	0	0	0	0	0	0	0	0	0	0
2016-05-24	99817	2	*	3	*	*	*	Tierarzt	12	faecal sample	unbekannte Art	0	0	0	0	0	0	0	0	0	0	0	0	0	0	0	0	0	0	0	0	0	0	0	1	1	0	1	1	0	0	0	0	0	0	0	0	0	0
2016-07-11	63452	1	2	4	2	*	0.1	Tierarzt	13	section	unbekannte Art	0	0	0	0	0	0	0	0	0	0	0	0	0	0	0	0	0	0	0	0	0	0	0	1	1	0	1	2	0	0	0	0	0	0	0	0	0	0
2016-10-24	72379	*	*	*	5	*	0.65	Tierarzt	14	faecal sample	unbekannte Art	0	0	0	0	0	0	0	0	0	0	0	0	0	0	0	0	0	0	0	0	0	0	0	1	1	0	1	2	0	0	0	0	0	0	0	0	0	0
2016-07-14	96052	*	*	1	*	*	*	Tierarzt	15	faecal sample	unbekannte Art	0	0	0	0	0	0	0	0	0	0	0	0	0	0	0	0	0	0	0	0	0	0	0	1	0	1	0	0	0	0	0	0	0	0	0	0	0	0
2016-06-20	4420	2	1	25	*	*	1.3	Tierarzt	16	faecal sample	T. horsfieldii	0	0	1	0	0	0	0	0	0	0	0	0	0	0	0	0	0	0	0	0	0	0	0	0	0	1	0	0	0	0	0	0	0	0	0	0	0	0
2015-11-16	6406	2	1	*	1	*	*	Tierarzt	17	faecal sample	T. hermanni	1	0	0	0	0	0	0	0	0	0	0	0	0	0	0	0	0	0	0	0	0	0	0	0	0	1	0	0	0	0	0	0	0	0	0	0	0	0
2016-11-01	6406	*	*	*	*	*	*	Tierarzt	17	faecal sample	unbekannte Art	0	0	0	0	0	0	0	0	0	0	0	0	0	0	0	0	0	0	0	0	0	0	0	1	0	1	0	0	0	0	0	0	0	0	0	0	0	0
2016-05-26	30880	1	2	8	1	*	*	Tierarzt	18	faecal sample	unbekannte Art	0	0	0	0	0	0	0	0	0	0	0	0	0	0	0	0	0	0	0	0	0	0	0	1	0	1	0	0	0	0	0	0	0	0	0	0	0	0
2016-06-17	30880	*	*	*	1	*	*	Tierarzt	18	faecal sample	T. hermanni	1	0	0	0	0	0	0	0	0	0	0	0	0	0	0	0	0	0	0	0	0	0	0	0	0	1	0	0	0	0	0	0	0	0	0	0	0	0
2016-06-17	30880	*	*	46	1	*	*	Tierarzt	18	faecal sample	unbekannte Art	0	0	0	0	0	0	0	0	0	0	0	0	0	0	0	0	0	0	0	0	0	0	0	1	0	1	0	0	0	0	0	0	0	0	0	0	0	0
2016-07-12	30880	*	*	*	1	*	*	Tierarzt	18	faecal sample	T. hermanni	1	0	0	0	0	0	0	0	0	0	0	0	0	0	0	0	0	0	0	0	0	0	0	0	1	0	1	2	0	0	0	0	0	0	0	0	0	0
2015-11-09	28876	*	*	20	2	*	*	Tierarzt	19	faecal sample	unbekannte Art	0	0	0	0	0	0	0	0	0	0	0	0	0	0	0	0	0	0	0	0	0	0	0	1	0	1	0	0	0	0	0	0	0	0	0	0	0	0
2016-07-22	97199	1	*	11	1	21	0.78	Tierarzt	20	faecal sample	T. hermanni	1	0	0	0	0	0	0	0	0	0	0	0	0	0	0	0	0	0	0	0	0	0	0	0	1	0	1	1	0	0	0	0	0	0	0	0	0	0
2016-09-20	14482	*	*	*	*	*	*	Tierarzt	21	faecal sample	T. hermanni	1	0	0	0	0	0	0	0	0	0	0	0	0	0	0	0	0	0	0	0	0	0	0	0	0	1	0	0	0	0	0	0	0	0	0	0	0	0
2016-10-20	14482	2	*	5	1	*	*	Tierarzt	21	faecal sample	T. hermanni	1	0	0	0	0	0	0	0	0	0	0	0	0	0	0	0	0	0	0	0	0	0	0	0	0	1	0	0	0	0	0	0	0	0	0	0	0	0
2016-11-03	14482	*	*	*	*	*	*	Tierarzt	21	faecal sample	T. graeca	0	0	0	1	0	0	0	0	0	0	0	0	0	0	0	0	0	0	0	0	0	0	0	0	0	1	0	0	0	0	0	0	0	0	0	0	0	0
2016-07-28	58706	1	*	*	*	*	*	Tierarzt	22	faecal sample	T. horsfieldii	0	0	1	0	0	0	0	0	0	0	0	0	0	0	0	0	0	0	0	0	0	0	0	0	0	1	0	0	0	0	0	0	0	0	0	0	0	0
2016-08-09	7381	*	*	*	*	*	*	Tierarzt	23	faecal sample	Geochelone elegans (Indische Sternschildkröte)	0	0	0	0	0	0	0	0	0	0	0	0	0	0	0	1	0	0	0	0	0	0	0	0	1	0	1	3	0	0	0	0	0	0	0	0	0	0
2016-08-09	7381	*	*	*	*	*	*	Tierarzt	23	faecal sample	C. sulcata (Spornschildkröte)	0	0	0	0	0	0	0	0	0	0	0	1	0	0	0	0	0	0	0	0	0	0	0	0	1	0	1	2	0	0	0	0	0	0	0	0	0	0
2016-08-22	7381	1	*	*	2	*	*	Tierarzt	23	faecal sample	T. horsfieldii	0	0	1	0	0	0	0	0	0	0	0	0	0	0	0	0	0	0	0	0	0	0	0	0	0	1	0	0	0	0	0	0	0	0	0	0	0	0
2016-04-29	38154	2	*	*	2	*	*	Tierarzt	24	faecal sample	T. horsfieldii	0	0	1	0	0	0	0	0	0	0	0	0	0	0	0	0	0	0	0	0	0	0	0	0	1	0	1	2	0	0	0	0	0	0	0	0	0	0
2016-04-29	38368	*	*	*	*	*	*	Tierarzt	24	faecal sample	unbekannte Art	0	0	0	0	0	0	0	0	0	0	0	0	0	0	0	0	0	0	0	0	0	0	0	1	0	1	0	0	0	0	0	0	0	0	0	0	0	0
2016-11-17	38304	*	*	*	*	*	*	Tierarzt	24	faecal sample	T. hermanni	1	0	0	0	0	0	0	0	0	0	0	0	0	0	0	0	0	0	0	0	0	0	0	0	0	1	0	0	0	0	0	0	0	0	0	0	0	0
2016-12-06	38120	*	*	*	*	*	*	Tierarzt	24	faecal sample	T. hermanni	1	0	0	0	0	0	0	0	0	0	0	0	0	0	0	0	0	0	0	0	0	0	0	0	0	1	0	0	0	0	0	0	0	0	0	0	0	0
2016-12-09	38459	*	*	*	*	*	*	Tierarzt	24	faecal sample	unbekannte Art	0	0	0	0	0	0	0	0	0	0	0	0	0	0	0	0	0	0	0	0	0	0	0	1	1	0	1	2	0	0	0	0	0	0	0	0	0	0
2016-03-22	1728	*	*	adult	1	21.2	0.715	Tierarzt	25	section	T. graeca	0	0	0	1	0	0	0	0	0	0	0	0	0	0	0	0	0	0	0	0	0	0	0	0	0	1	0	0	0	0	0	0	0	0	0	0	0	0
2016-04-18	1728	2	*	3	2	6.3	0.0312	Tierarzt	25	section	T. graeca	0	0	0	1	0	0	0	0	0	0	0	0	0	0	0	0	0	0	0	0	0	0	0	0	1	0	1	3	0	0	0	0	0	0	0	0	0	0
2016-07-14	21381	*	*	adult	1	18.5	1.2531	Tierarzt	25	section	T. hermanni	1	0	0	0	0	0	0	0	0	0	0	0	0	0	0	0	0	0	0	0	0	0	0	0	0	1	0	0	0	0	0	0	0	0	0	0	0	0
2016-04-29	1728	*	*	*	*	*	*	Tierarzt	25	faecal sample	unbekannte Art	0	0	0	0	0	0	0	0	0	0	0	0	0	0	0	0	0	0	0	0	0	0	0	1	1	0	1	3	0	0	0	0	0	0	0	0	0	0
2016-05-11	21381	*	*	*	*	*	*	Tierarzt	25	faecal sample	T. hermanni	1	0	0	0	0	0	0	0	0	0	0	0	0	0	0	0	0	0	0	0	0	0	0	0	1	0	1	3	0	0	0	0	0	0	0	0	0	0
2016-02-12	75173	*	*	*	2	*	*	Tierarzt	26	faecal sample	T. hermanni	1	0	0	0	0	0	0	0	0	0	0	0	0	0	0	0	0	0	0	0	0	0	0	0	1	0	1	2	0	0	0	0	0	0	0	0	0	0
2016-04-25	75173	*	*	10	*	*	*	Tierarzt	26	faecal sample	unbekannte Art	0	0	0	0	0	0	0	0	0	0	0	0	0	0	0	0	0	0	0	0	0	0	0	1	0	1	0	0	0	0	0	0	0	0	0	0	0	0
2016-09-29	40470	*	*	*	*	*	*	Tierarzt	27	faecal sample	T. hermanni	1	0	0	0	0	0	0	0	0	0	0	0	0	0	0	0	0	0	0	0	0	0	0	0	1	0	0	0	0	0	0	0	3	1	0	0	0	0
2016-02-17	12209	*	*	*	1	*	*	Tierarzt	28	faecal sample	unbekannte Art	0	0	0	0	0	0	0	0	0	0	0	0	0	0	0	0	0	0	0	0	0	0	0	1	0	1	0	0	0	0	0	0	0	0	0	0	0	0
2016-02-17	12209	*	*	*	2	*	*	Tierarzt	28	faecal sample	unbekannte Art	0	0	0	0	0	0	0	0	0	0	0	0	0	0	0	0	0	0	0	0	0	0	0	1	1	0	1	1	0	0	0	0	0	0	0	0	0	0
2016-11-18	14974	*	*	2	*	*	*	Tierarzt	29	faecal sample	unbekannte Art	0	0	0	0	0	0	0	0	0	0	0	0	0	0	0	0	0	0	0	0	0	0	0	1	1	0	0	0	0	0	0	0	0	0	0	0	0	0
2016-02-04	4610	*	*	8	1	22.3	1.4586	Tierarzt	30	section	unbekannte Art	0	0	0	0	0	0	0	0	0	0	0	0	0	0	0	0	0	0	0	0	0	0	0	1	1	0	1	1	0	0	0	0	0	0	0	0	0	0
2015-11-25	66129	*	*	*	*	*	*	Tierarzt	30	faecal sample	unbekannte Art	0	0	0	0	0	0	0	0	0	0	0	0	0	0	0	0	0	0	0	0	0	0	0	1	0	1	0	0	0	0	0	0	0	0	0	0	0	0
2016-01-27	66129	*	*	*	*	*	*	Tierarzt	30	faecal sample	T. horsfieldii	0	0	1	0	0	0	0	0	0	0	0	0	0	0	0	0	0	0	0	0	0	0	0	0	1	0	1	3	0	0	0	0	0	0	0	0	0	0
2016-01-27	66129	*	*	*	*	*	*	Tierarzt	30	faecal sample	T. horsfieldii	0	0	1	0	0	0	0	0	0	0	0	0	0	0	0	0	0	0	0	0	0	0	0	0	1	0	1	2	0	0	0	0	0	0	0	0	0	0
2016-09-14	66129	*	*	*	1	*	*	Tierarzt	30	faecal sample	T. hermanni	1	0	0	0	0	0	0	0	0	0	0	0	0	0	0	0	0	0	0	0	0	0	0	0	1	0	1	2	0	0	0	0	0	0	0	0	0	0
2016-09-19	66271	*	*	*	*	*	*	Tierarzt	30	faecal sample	T. hermanni	1	0	0	0	0	0	0	0	0	0	0	0	0	0	0	0	0	0	0	0	0	0	0	0	1	0	1	2	0	0	0	0	0	0	0	0	0	0
2016-10-20	66129	*	*	5	1	*	*	Tierarzt	30	faecal sample	T. graeca	0	0	0	1	0	0	0	0	0	0	0	0	0	0	0	0	0	0	0	0	0	0	0	0	0	1	0	0	0	0	0	0	0	0	0	0	0	0
2016-10-20	66129	*	*	5	2	*	*	Tierarzt	30	faecal sample	T. graeca	0	0	0	1	0	0	0	0	0	0	0	0	0	0	0	0	0	0	0	0	0	0	0	0	0	1	0	0	0	0	0	0	0	0	0	0	0	0
2016-10-20	66129	*	*	5	1	*	*	Tierarzt	30	faecal sample	T. graeca	0	0	0	1	0	0	0	0	0	0	0	0	0	0	0	0	0	0	0	0	0	0	0	0	1	0	1	2	0	0	0	0	0	0	0	0	0	0
2016-10-20	66129	*	*	5	*	*	*	Tierarzt	30	faecal sample	T. graeca	0	0	0	1	0	0	0	0	0	0	0	0	0	0	0	0	0	0	0	0	0	0	0	0	1	0	1	2	0	0	0	0	0	0	0	0	0	0
2016-10-24	66129	*	2	20	1	*	0.6	Tierarzt	30	faecal sample	T. hermanni	1	0	0	0	0	0	0	0	0	0	0	0	0	0	0	0	0	0	0	0	0	0	0	0	0	1	0	0	0	0	0	0	0	0	0	0	0	0
2016-10-26	92681	*	*	*	*	*	*	Tierarzt	31	faecal sample	unbekannte Art	0	0	0	0	0	0	0	0	0	0	0	0	0	0	0	0	0	0	0	0	0	0	0	1	1	0	1	2	0	0	0	0	0	0	0	0	0	0
2016-09-19	37627	2	1	*	*	*	*	Tierarzt	32	faecal sample	T. marginata	0	0	0	0	0	1	0	0	0	0	0	0	0	0	0	0	0	0	0	0	0	0	0	0	1	0	1	2	0	0	0	0	0	0	0	0	0	0
2016-10-13	37627	2	*	*	*	*	*	Tierarzt	32	faecal sample	unbekannte Art	0	0	0	0	0	0	0	0	0	0	0	0	0	0	0	0	0	0	0	0	0	0	0	1	0	1	0	0	0	0	0	0	0	0	0	0	0	0
2016-01-07	37627	2	*	*	*	*	*	Tierarzt	33	faecal sample	unbekannte Art	0	0	0	0	0	0	0	0	0	0	0	0	0	0	0	0	0	0	0	0	0	0	0	1	1	0	1	1	0	0	0	0	0	0	0	0	0	0
2016-03-18	37627	*	*	*	1	*	*	Tierarzt	33	faecal sample	T. hermanni	1	0	0	0	0	0	0	0	0	0	0	0	0	0	0	0	0	0	0	0	0	0	0	0	1	0	1	2	0	0	0	0	0	0	0	0	0	0
2015-11-25	14974	*	*	*	*	*	*	Tierarzt	34	control after deworming	unbekannte Art	0	0	0	0	0	0	0	0	0	0	0	0	0	0	0	0	0	0	0	0	0	0	0	1	0	1	0	0	0	0	0	0	0	0	0	0	0	0
2016-07-27	14974	1	*	13	2	*	*	Tierarzt	34	faecal sample	T. hermanni	1	0	0	0	0	0	0	0	0	0	0	0	0	0	0	0	0	0	0	0	0	0	0	0	0	1	0	0	0	0	0	0	0	0	0	0	0	0
2015-12-11	31303	2	*	*	*	*	*	Tierarzt	35	faecal sample	unbekannte Art	0	0	0	0	0	0	0	0	0	0	0	0	0	0	0	0	0	0	0	0	0	0	0	1	0	1	0	0	0	0	0	0	0	0	0	0	0	0
2016-06-22	31303	*	*	5	2	*	*	Tierarzt	35	faecal sample	T. hermanni	1	0	0	0	0	0	0	0	0	0	0	0	0	0	0	0	0	0	0	0	0	0	0	0	0	1	0	0	0	0	0	0	0	0	0	0	0	0
2016-06-27	31303	*	*	2	*	*	0.024	Tierarzt	35	faecal sample	unbekannte Art	0	0	0	0	0	0	0	0	0	0	0	0	0	0	0	0	0	0	0	0	0	0	0	1	1	0	1	3	0	0	0	0	0	0	0	0	0	0
2016-11-21	31303	*	*	1	*	*	*	Tierarzt	35	faecal sample	T. hermanni	1	0	0	0	0	0	0	0	0	0	0	0	0	0	0	0	0	0	0	0	0	0	0	0	1	0	1	2	0	0	0	0	0	0	0	0	0	0
2016-04-06	89518	*	*	13	*	*	1.7	Tierarzt	36	faecal sample	Geochelone elegans (Indische Sternschildkröte)	0	0	0	0	0	0	0	0	0	0	0	0	0	0	0	1	0	0	0	0	0	0	0	0	1	0	0	0	0	0	0	0	0	0	0	0	0	0
2016-01-11	66763	2	1	0.5	2	5.7	0.0243	Tierarzt	37	section	T. graeca	0	0	0	1	0	0	0	0	0	0	0	0	0	0	0	0	0	0	0	0	0	0	0	0	1	0	1	3	0	0	0	0	0	0	0	0	0	0
2016-07-05	6242	2	*	8.5	1	16.5	0.723	Tierarzt	38	section	unbekannte Art	0	0	0	0	0	0	0	0	0	0	0	0	0	0	0	0	0	0	0	0	0	0	0	1	1	0	1	1	0	0	0	0	0	0	0	0	0	0
2016-03-07	96135	*	*	*	*	*	10	Tierarzt	39	control after deworming	C. sulcata (Spornschildkröte)	0	0	0	0	0	0	0	0	0	0	0	1	0	0	0	0	0	0	0	0	0	0	0	0	0	1	0	0	0	0	0	0	0	0	0	0	0	0
2016-01-29	63825	*	*	0.5	*	5.7	0,0318TA Hoffmann	Tierarzt	40	section	T. hermanni	1	0	0	0	0	0	0	0	0	0	0	0	0	0	0	0	0	0	0	0	0	0	0	0	0	1	0	0	0	0	0	0	0	0	0	0	0	0
2016-08-23	91365	2	2	10	*	*	*	Tierarzt	41	control after deworming	T. graeca	0	0	0	1	0	0	0	0	0	0	0	0	0	0	0	0	0	0	0	0	0	0	0	0	0	1	0	0	0	0	0	0	0	0	0	0	0	0
2016-05-19	76829	*	zoo	*	*	*	*	Zoo	1	faecal sample	T. hermanni	1	0	0	0	0	0	0	0	0	0	0	0	0	0	0	0	0	0	0	0	0	0	0	0	1	0	1	2	0	0	0	0	0	0	0	0	0	0
2015-12-09	76829	2	zoo	*	*	*	*	Zoo	1	faecal sample	T. graeca	0	0	0	1	0	0	0	0	0	0	0	0	0	0	0	0	0	0	0	0	0	0	0	0	0	1	0	0	0	0	0	0	0	0	0	0	0	0
2016-02-05	76829	*	Zoo	*	2	*	*	Zoo	1	faecal sample	Stigmochelys pardialis	0	0	0	0	0	0	0	0	0	1	0	0	0	0	0	0	0	0	0	0	0	0	0	0	0	1	0	0	0	0	0	0	0	0	0	0	0	0
2016-03-24	76829	*	zoo	*	*	*	*	Zoo	1	faecal sample	Köherschildkröte (Chelonoidis carbonaria)	0	0	0	0	0	0	0	0	0	0	0	0	1	0	0	0	0	0	0	0	0	0	0	0	0	1	0	0	0	0	0	0	0	0	0	0	0	0
2016-05-19	76829	*	zoo	*	2	*	*	Zoo	1	faecal sample	Malacochersus tornieri	0	0	0	0	0	0	0	0	1	0	0	0	0	0	0	0	0	0	0	0	0	0	0	0	1	0	1	1	0	0	0	0	0	0	0	0	0	0
2016-07-04	76829	*	zoo	*	*	*	*	Zoo	1	faecal sample	Malacochersus tornieri	0	0	0	0	0	0	0	0	1	0	0	0	0	0	0	0	0	0	0	0	0	0	0	0	0	1	0	0	0	0	0	0	0	0	0	0	0	0
2016-07-04	76829	*	zoo	*	*	*	*	Zoo	1	faecal sample	C. sulcata (Spornschildkröte)	0	0	0	0	0	0	0	0	0	0	0	1	0	0	0	0	0	0	0	0	0	0	0	0	1	0	1	1	0	0	0	0	0	0	0	0	0	0
2016-07-05	76829	*	zoo	*	1	*	*	Zoo	1	faecal sample	T. graeca	0	0	0	1	0	0	0	0	0	0	0	0	0	0	0	0	0	0	0	0	0	0	0	0	0	1	0	0	0	0	0	0	0	0	0	0	0	0
2016-07-06	76829	*	zoo	*	*	*	*	zoo	1	control after deworming	T. graeca	0	0	0	1	0	0	0	0	0	0	0	0	0	0	0	0	0	0	0	0	0	0	0	0	0	1	0	0	0	0	0	0	0	0	0	0	0	0
2016-07-21	76829	2	zoo	*	*	*	*	Zoo	1	faecal sample	T. kleinmanni	0	0	0	0	0	0	1	0	0	0	0	0	0	0	0	0	0	0	0	0	0	0	0	0	0	1	0	0	0	0	0	0	0	0	0	0	0	0
2016-08-02	76829	*	*	*	*	*	*	Zoo	1	control after deworming	C. sulcata (Spornschildkröte)	0	0	0	0	0	0	0	0	0	0	0	1	0	0	0	0	0	0	0	0	0	0	0	0	0	1	0	0	0	0	0	0	0	0	0	0	0	0
2016-09-15	30419	2	Zoo	*	*	*	*	Zoo	2	faecal sample	Köherschildkröte (Chelonoidis carbonaria)	0	0	0	0	0	0	0	0	0	0	0	0	1	0	0	0	0	0	0	0	0	0	0	0	0	1	0	0	0	0	0	0	0	0	0	0	0	0
2016-06-14	86161	*	zoo	adult	1	13.8	0.462	Zoo	3	section	T. hermanni	1	0	0	0	0	0	0	0	0	0	0	0	0	0	0	0	0	0	0	0	0	0	0	0	1	0	1	2	0	0	0	0	0	0	0	0	0	0
2016-06-22	1219	2	1	adult	1	*	136	Zoo	4	faecal sample	Aldabra-Riesenschildkröte (Aldabrachelys gigantea)	0	0	0	0	0	0	0	0	0	0	0	0	0	0	0	0	0	0	1	0	0	0	0	0	0	1	0	0	0	0	0	0	0	0	0	0	0	0
2016-05-10	50735	*	*	*	2	11.8	0.22	Zoo	5	section	SpinnenSk (Pyxis arachnoides)	0	0	0	0	0	0	0	0	0	0	0	0	0	0	0	0	0	0	0	1	0	0	0	0	1	0	0	0	0	0	0	0	0	0	0	0	0	0
2016-06-10	50735	*	zoo	*	*	*	*	Zoo	5	section	SpinnenSk (Pyxis arachnoides)	0	0	0	0	0	0	0	0	0	0	0	0	0	0	0	0	0	0	0	1	0	0	0	0	1	0	0	0	0	0	0	0	0	0	0	0	0	0
2016-08-05	50735	*	Zoo	*	*	*	*	Zoo	5	faecal sample	Geochelone platynota (burmesische Sternschildkröte)	0	0	0	0	0	0	0	0	0	0	0	0	0	0	0	0	1	0	0	0	0	0	0	0	1	0	0	0	0	0	3	1	0	0	0	0	0	0
2016-03-30	50735	*	zoo	*	*	*	*	Zoo	5	faecal sample	Stahlenschildkröte (Astrochelys radiata)	0	0	0	0	0	0	0	0	0	0	1	0	0	0	0	0	0	0	0	0	0	0	0	0	0	1	0	0	0	0	0	0	0	0	0	0	0	0
2016-08-15	50735	2	Zoo	*	*	*	*	Zoo	5	faecal sample	Geochelone platynota (burmesische Sternschildkröte)	0	0	0	0	0	0	0	0	0	0	0	0	0	0	0	0	1	0	0	0	0	0	0	0	0	1	0	0	0	0	0	0	0	0	0	0	0	0
2016-09-13	50735	*	Zoo	*	*	*	*	Zoo	5	faecal sample	Geochelone platynota (burmesische Sternschildkröte)	0	0	0	0	0	0	0	0	0	0	0	0	0	0	0	0	0	1	0	0	0	0	0	0	1	0	0	0	0	0	0	0	0	0	0	0	0	0
2015-12-16	90530	2	*	7	2	*	0.68	private	119	control after deworming	T. hermanni	1	0	0	0	0	0	0	0	0	0	0	0	0	0	0	0	0	0	0	0	0	0	0	0	1	0	1	2	0	0	0	0	0	0	0	0	0	0
2015-12-22	58507	*	*	5	1	12	0.24	private	121	control after deworming	unbekannte Art	0	0	0	0	0	0	0	0	0	0	0	0	0	0	0	0	0	0	0	0	0	0	0	1	1	0	1	2	0	0	0	0	0	0	0	0	0	0
2016-02-25	41844	2	*	2.5	*	*	*	private	249	control after deworming	T. hermanni	1	0	0	0	0	0	0	0	0	0	0	0	0	0	0	0	0	0	0	0	0	0	0	0	0	1	0	0	0	0	0	0	0	0	0	0	0	0
2016-07-15	10315	*	*	7	1	7.8	0.0833	private	660	section	T. horsfieldii	0	0	1	0	0	0	0	0	0	0	0	0	0	0	0	0	0	0	0	0	0	0	0	0	0	1	0	0	0	0	0	0	0	0	0	0	0	0
2016-11-01	45355	1	*	40	1	*	*	private	661	control after deworming	T. graeca	0	0	0	1	0	0	0	0	0	0	0	0	0	0	0	0	0	0	0	0	0	0	0	0	0	1	0	0	0	0	0	0	0	0	0	0	0	0
2016-05-12	4289	*	*	10	1	9.3	0.1349	private	662	section	T. kleinmanni	0	0	0	0	0	0	1	0	0	0	0	0	0	0	0	0	0	0	0	0	0	0	0	0	1	0	1	1	0	0	0	0	0	0	0	0	0	0
2016-11-10	13088	*	*	10	1	*	*	private	663	section	C. sulcata (Spornschildkröte)	0	0	0	0	0	0	0	0	0	0	0	1	0	0	0	0	0	0	0	0	0	0	0	0	1	0	1	3	0	0	0	0	0	0	0	0	0	0
2016-09-16	A - 5020	2	1	*	*	8	0.077	private	664	faecal sample	T. hermanni	1	0	0	0	0	0	0	0	0	0	0	0	0	0	0	0	0	0	0	0	0	0	0	0	1	0	0	0	0	0	0	0	0	0	0	0	0	0
2016-12-14	51503		*	30	1	*	*	private	665	section	T. hermanni	1	0	0	0	0	0	0	0	0	0	0	0	0	0	0	0	0	0	0	0	0	0	0	0	1	0	0	0	0	0	0	0	0	0	0	0	0	0
2016-05-25	78669	*	*	24	1	17.3	0.74	private	666	section	T. hermanni	1	0	0	0	0	0	0	0	0	0	0	0	0	0	0	0	0	0	0	0	0	0	0	0	1	0	1	3	0	0	0	0	0	0	0	0	0	0
2016-08-22	CH - 9443	2	1	1.2	*	*	*	private	667	faecal sample	T. hermanni	1	0	0	0	0	0	0	0	0	0	0	0	0	0	0	0	0	0	0	0	0	0	0	0	0	1	0	0	0	0	0	0	0	0	0	0	0	0
2016-04-01	55497	*	*	adult	2	36.7	5.8064	private	668	section	Stigmochelys pardialis	0	0	0	0	0	0	0	0	0	1	0	0	0	0	0	0	0	0	0	0	0	0	0	0	1	0	1	2	0	0	0	0	0	0	0	0	0	0
2016-01-18	55497	*	*	*	1	26.4	2.4199	private	668	section	Stigmochelys pardialis	0	0	0	0	0	0	0	0	0	1	0	0	0	0	0	0	0	0	0	0	0	0	0	0	1	0	0	0	0	0	0	0	0	0	0	0	0	0
2016-09-27	4463	1	2	8	2	19.5	5.219	private	669	control after deworming	T. hermanni	1	0	0	0	0	0	0	0	0	0	0	0	0	0	0	0	0	0	0	0	0	0	0	0	0	1	0	0	0	0	0	0	0	0	0	0	0	0
2015-11-04	78604	*	*	juvenil	1	10.5	0.34	private	670	section	Geochelone chilensis	0	0	0	0	0	0	0	0	0	0	0	0	0	0	1	0	0	0	0	0	0	0	0	0	0	1	0	0	0	0	0	0	0	0	0	0	0	0
2016-06-30	73033	*	*	adult	2	21.4	1.6902	private	671	section	T. hermanni	1	0	0	0	0	0	0	0	0	0	0	0	0	0	0	0	0	0	0	0	0	0	0	0	1	0	1	1	0	0	0	0	0	0	0	0	0	0
2016-05-02	L - 8386	*	*	*	*	*	*	private	671	faecal sample	unbekannte Art	0	0	0	0	0	0	0	0	0	0	0	0	0	0	0	0	0	0	0	0	0	0	0	1	1	0	1	2	0	0	0	0	0	0	0	0	0	0
2016-09-26	L - 8562	*	*	*	*	*	*	private	671	faecal sample	unbekannte Art	0	0	0	0	0	0	0	0	0	0	0	0	0	0	0	0	0	0	0	0	0	0	0	1	1	0	1	1	0	0	0	0	0	0	0	0	0	0
2016-08-01	L-8562	2	*	*	*	*	*	private	671	faecal sample	unbekannte Art	0	0	0	0	0	0	0	0	0	0	0	0	0	0	0	0	0	0	0	0	0	0	0	1	1	0	1	2	0	0	0	0	0	0	0	0	0	0
2016-04-08	91781	*	*	5	2	9.9	0.1223	private	672	section	T. hermanni	1	0	0	0	0	0	0	0	0	0	0	0	0	0	0	0	0	0	0	0	0	0	0	0	1	0	1	3	3	1	0	0	0	0	0	0	0	0
2016-09-28	13599	*	*	2	*	*	*	private	673	control after deworming	unbekannte Art	0	0	0	0	0	0	0	0	0	0	0	0	0	0	0	0	0	0	0	0	0	0	0	1	0	1	0	0	0	0	0	0	0	0	0	0	0	0
2016-01-14	*	2	1	1	1	15	0.33	private	674	faecal sample	unbekannte Art	0	0	0	0	0	0	0	0	0	0	0	0	0	0	0	0	0	0	0	0	0	0	0	1	0	1	0	0	0	0	0	0	0	0	0	0	0	0
2016-03-17	12683	*	2	2	*	*	0.093	private	675	section	T. horsfieldii	0	0	1	0	0	0	0	0	0	0	0	0	0	0	0	0	0	0	0	0	0	0	0	0	1	0	1	3	0	0	0	0	0	0	0	0	0	0
2016-10-21	L-1321	2	*	2	*	*	*	private	676	faecal sample	T. kleinmanni	0	0	0	0	0	0	1	0	0	0	0	0	0	0	0	0	0	0	0	0	0	0	0	0	1	0	1	1	0	0	0	0	0	0	0	0	0	0
2016-08-10	L-1321	1	*	12.5	2	*	*	private	676	faecal sample	T. graeca	0	0	0	1	0	0	0	0	0	0	0	0	0	0	0	0	0	0	0	0	0	0	0	0	1	0	1	2	0	0	0	0	0	0	0	0	0	0
2016-08-10	L-1321	2	*	21	*	*	*	private	676	faecal sample	T. hermanni	1	0	0	0	0	0	0	0	0	0	0	0	0	0	0	0	0	0	0	0	0	0	0	0	1	0	1	2	0	0	0	0	0	0	0	0	0	0
2016-05-03	73257	*	*	3	1	6.4	0.0409	private	679	section	T. graeca nabeulensis	0	0	0	0	1	0	0	0	0	0	0	0	0	0	0	0	0	0	0	0	0	0	0	0	1	0	1	2	0	0	0	0	0	0	0	0	0	0
2016-11-04	79183	*	*	juvenil	2	*	0.013	private	680	section	unbekannte Art	0	0	0	0	0	0	0	0	0	0	0	0	0	0	0	0	0	0	0	0	0	0	0	1	1	0	1	3	0	0	0	0	0	0	0	0	0	0
2016-11-03	79183	*	*	*	2	*	0.0079	private	680	section	unbekannte Art	0	0	0	0	0	0	0	0	0	0	0	0	0	0	0	0	0	0	0	0	0	0	0	1	1	0	1	3	0	0	0	0	0	0	0	0	0	0
[truncated: 58 more columns]
